# Supplementary material for: Tumourigenic non-small-cell lung cancer mesenchymal circulating tumour cells: a clinical case study
Source: Ann Oncol. 2016 Mar 24;27(6):1155–60. doi: 10.1093/annonc/mdw122 (PMC4880063; doi:10.1093/annonc/mdw122)
Supplement: Supplementary Data [file supp_mdw122_mdw122supp_table2.xlsx]

## Sheet: NSCLC_gene_rpkm.csv
Ensembl ID	Gene Name	gene_biotype	Length	S8	S9	S10	Mean	Variance
ENSG00000000003	TSPAN6	protein_coding	4535	9.99391	8.20835	10.0589	9.42037	1.1028
ENSG00000000005	TNMD	protein_coding	1610	0	0	1.31	0.436668	0.572036
ENSG00000000419	DPM1	protein_coding	1207	39.7632	48.3504	50.5246	46.2128	32.3792
ENSG00000000457	SCYL3	protein_coding	6883	1.61023	1.84927	1.87355	1.77768	0.0211782
ENSG00000000460	C1orf112	protein_coding	5967	2.25543	3.19302	3.04987	2.83277	0.255113
ENSG00000000938	FGR	protein_coding	3474	0.0284851	0	0.0346921	0.021059	0.000342244
ENSG00000000971	CFH	protein_coding	8144	22.4792	6.56627	5.5125	11.5193	90.367
ENSG00000001036	FUCA2	protein_coding	2793	32.1708	44.1111	46.6245	40.9688	59.6325
ENSG00000001084	GCLC	protein_coding	8463	5.30859	20.0347	15.8714	13.7382	57.6272
ENSG00000001167	NFYA	protein_coding	3811	20.747	17.0148	20.54	19.4339	4.39989
ENSG00000001460	STPG1	protein_coding	8511	5.51119	4.1574	4.01451	4.56103	0.682198
ENSG00000001461	NIPAL3	protein_coding	9404	32.2105	18.4215	16.3402	22.3241	74.3895
ENSG00000001497	LAS1L	protein_coding	5589	21.2291	25.1949	26.7607	24.3949	8.12953
ENSG00000001561	ENPP4	protein_coding	4651	0.191489	0.258182	0.336866	0.262179	0.00529561
ENSG00000001617	SEMA3F	protein_coding	4826	0.77919	0.116116	0.187298	0.360868	0.132512
ENSG00000001626	CFTR	protein_coding	8517	0	0	0	0	0
ENSG00000001629	ANKIB1	protein_coding	7130	23.5665	21.1081	21.0615	21.912	2.05357
ENSG00000001630	CYP51A1	protein_coding	4074	20.355	20.8878	24.465	21.9026	4.99536
ENSG00000001631	KRIT1	protein_coding	6204	8.78875	6.02595	6.04155	6.95208	2.53007
ENSG00000002016	RAD52	protein_coding	4190	10.2264	5.29232	5.4795	6.99939	7.81875
ENSG00000002079	MYH16	unitary_pseudogene	6346	1.16952	0.870421	0.503276	0.84774	0.111357
ENSG00000002330	BAD	protein_coding	1708	24.102	32.1526	27.7309	27.9952	16.2556
ENSG00000002549	LAP3	protein_coding	3785	6.48385	15.778	18.9776	13.7465	42.1186
ENSG00000002586	CD99	protein_coding	3284	71.8976	73.9593	77.7473	74.5347	8.80304
ENSG00000002587	HS3ST1	protein_coding	8166	0.60591	0.470557	0.354211	0.476892	0.0158682
ENSG00000002726	AOC1	protein_coding	3824	0	0	0	0	0
ENSG00000002745	WNT16	protein_coding	3261	0.121383	0.245488	0.203269	0.190047	0.00398164
ENSG00000002746	HECW1	protein_coding	13965	0.340132	0.355411	0.362467	0.35267	0.000130347
ENSG00000002822	MAD1L1	protein_coding	7230	1.97093	3.0892	2.45875	2.50629	0.314327
ENSG00000002834	LASP1	protein_coding	7061	24.4835	24.863	19.4751	22.9405	9.04291
ENSG00000002919	SNX11	protein_coding	3606	10.5928	13.9417	14.2044	12.9129	4.0547
ENSG00000002933	TMEM176A	protein_coding	3479	0	0	0	0	0
ENSG00000003056	M6PR	protein_coding	3777	50.5921	68.2479	66.8015	61.8805	96.0939
ENSG00000003096	KLHL13	protein_coding	6983	0.793585	3.14115	2.64927	2.19467	1.53276
ENSG00000003137	CYP26B1	protein_coding	5015	29.7562	15.005	26.2669	23.6761	59.4337
ENSG00000003147	ICA1	protein_coding	4891	0.101163	0.0982051	0.184809	0.128059	0.00241763
ENSG00000003249	DBNDD1	protein_coding	4791	2.3753	6.5834	7.33284	5.43052	7.14116
ENSG00000003393	ALS2	protein_coding	10384	3.08765	4.64871	4.25372	3.9967	0.658781
ENSG00000003400	CASP10	protein_coding	7598	1.23729	2.15991	2.47449	1.95723	0.413473
ENSG00000003402	CFLAR	protein_coding	22529	5.65746	6.71228	7.14701	6.50558	0.586738
ENSG00000003436	TFPI	protein_coding	11714	0.219642	0.13668	0.113174	0.156499	0.00312843
ENSG00000003509	NDUFAF7	protein_coding	3651	4.20114	7.98123	7.26224	6.48154	4.0294
ENSG00000003756	RBM5	protein_coding	10368	16.7506	12.6628	11.6243	13.6792	7.34459
ENSG00000003987	MTMR7	protein_coding	5692	0	0	0	0	0
ENSG00000003989	SLC7A2	protein_coding	7905	0.0876281	1.10384	3.1102	1.43389	2.36569
ENSG00000004059	ARF5	protein_coding	1871	7.72194	8.89959	8.43835	8.35329	0.35214
ENSG00000004139	SARM1	protein_coding	11137	0.435387	0.330651	0.476151	0.414063	0.00563357
ENSG00000004142	POLDIP2	protein_coding	2121	20.3886	25.0238	25.3996	23.604	7.7893
ENSG00000004399	PLXND1	protein_coding	9738	9.05431	5.1955	4.7463	6.33204	5.6085
ENSG00000004455	AK2	protein_coding	5683	14.6442	22.0735	23.084	19.9339	21.241
ENSG00000004468	CD38	protein_coding	6855	0	0	0.0175814	0.00586045	0.000103035
ENSG00000004478	FKBP4	protein_coding	5180	9.24619	15.0989	22.9989	15.7813	47.6335
ENSG00000004487	KDM1A	protein_coding	5435	9.1219	13.3594	12.5731	11.6848	5.08099
ENSG00000004534	RBM6	protein_coding	7302	9.09343	8.24435	7.73264	8.35681	0.472426
ENSG00000004660	CAMKK1	protein_coding	7424	2.66587	1.36945	1.27436	1.76989	0.604344
ENSG00000004700	RECQL	protein_coding	3778	32.5579	52.8463	42.986	42.7967	102.932
ENSG00000004766	CCDC132	protein_coding	9454	3.6426	2.58264	2.66435	2.9632	0.347857
ENSG00000004776	HSPB6	protein_coding	1722	2.18372	4.04451	2.93952	3.05592	0.875797
ENSG00000004777	ARHGAP33	protein_coding	5260	6.75392	8.29452	5.05223	6.70022	2.63027
ENSG00000004779	NDUFAB1	protein_coding	1600	22.3272	31.8213	33.6327	29.2604	36.872
ENSG00000004799	PDK4	protein_coding	4519	0.919717	2.01949	0.693411	1.21087	0.503204
ENSG00000004809	SLC22A16	protein_coding	3907	0.0253282	0.0204898	0.0308473	0.0255551	2.68581e-05
ENSG00000004838	ZMYND10	protein_coding	4009	1.50571	0.51918	0.676404	0.900431	0.280951
ENSG00000004846	ABCB5	protein_coding	9257	0.01069	0	0	0.00356333	3.80919e-05
ENSG00000004848	ARX	protein_coding	2876	0	0	0	0	0
ENSG00000004864	SLC25A13	protein_coding	3710	8.53539	9.2137	10.7364	9.49516	1.27049
ENSG00000004866	ST7	protein_coding	6742	17.8481	5.73507	7.63307	10.4054	42.4458
ENSG00000004897	CDC27	protein_coding	6824	17.0681	25.7851	23.6307	22.1613	20.616
ENSG00000004939	SLC4A1	protein_coding	5287	0	0	0.0113978	0.00379926	4.33032e-05
ENSG00000004948	CALCR	protein_coding	4042	0.0489645	0.0198054	0	0.0229233	0.00060667
ENSG00000004961	HCCS	protein_coding	2335	20.1729	25.6445	28.4139	24.7438	17.5872
ENSG00000004975	DVL2	protein_coding	5350	3.79182	3.48644	3.63813	3.6388	0.0233138
ENSG00000005001	PRSS22	protein_coding	2387	0	0.134149	0.126226	0.0867916	0.00566528
ENSG00000005007	UPF1	protein_coding	8600	16.3164	14.5679	13.9019	14.9287	1.55518
ENSG00000005020	SKAP2	protein_coding	5520	15.7937	18.1716	13.9624	15.9759	4.45406
ENSG00000005022	SLC25A5	protein_coding	1500	32.458	61.321	69.6607	54.4799	381.112
ENSG00000005059	CCDC109B	protein_coding	3566	14.0693	11.5388	12.1162	12.5748	1.75858
ENSG00000005073	HOXA11	protein_coding	2307	0	0.0347003	0	0.0115668	0.000401369
ENSG00000005075	POLR2J	protein_coding	1355	67.2617	43.0694	43.6719	51.3343	190.351
ENSG00000005100	DHX33	protein_coding	5872	5.20739	6.23032	8.49717	6.64496	2.83461
ENSG00000005102	MEOX1	protein_coding	2707	0	0	0.0222609	0.00742028	0.000165182
ENSG00000005108	THSD7A	protein_coding	10929	0	0.0146497	0.00551378	0.00672117	5.4747e-05
ENSG00000005156	LIG3	protein_coding	12919	2.612	2.32371	2.51881	2.48484	0.0216422
ENSG00000005175	RPAP3	protein_coding	5381	4.68948	6.50128	7.30154	6.1641	1.79099
ENSG00000005187	ACSM3	protein_coding	7822	0.594603	1.88313	1.379	1.28558	0.421621
ENSG00000005189	AC004381.6	protein_coding	4114	4.73859	6.24627	6.00551	5.66346	0.656025
ENSG00000005194	CIAPIN1	protein_coding	3509	10.8292	13.962	15.5416	13.4443	5.75277
ENSG00000005206	SPPL2B	protein_coding	7130	8.21636	6.18646	4.84278	6.4152	2.88449
ENSG00000005238	FAM214B	protein_coding	6409	2.05357	1.98604	1.1659	1.73517	0.244189
ENSG00000005243	COPZ2	protein_coding	1851	11.0665	5.27635	5.17632	7.17306	11.3718
ENSG00000005249	PRKAR2B	protein_coding	4318	4.21679	5.28375	5.79156	5.09737	0.646025
ENSG00000005302	MSL3	protein_coding	6496	8.27182	7.32016	8.37668	7.98955	0.338812
ENSG00000005339	CREBBP	protein_coding	15068	5.03717	4.45214	3.71927	4.40286	0.436041
ENSG00000005379	BZRAP1	protein_coding	11354	1.0023	1.03645	0.599735	0.879494	0.0589904
ENSG00000005381	MPO	protein_coding	3526	0.140325	0.158926	0.153812	0.151021	9.23449e-05
ENSG00000005421	PON1	protein_coding	2832	0.174713	0.11307	0.0851132	0.124299	0.00210157
ENSG00000005436	GCFC2	protein_coding	5465	3.74824	7.98338	7.02392	6.25184	4.93116
ENSG00000005448	WDR54	protein_coding	2860	1.90302	3.38688	2.86552	2.71847	0.566674
ENSG00000005469	CROT	protein_coding	4979	3.23961	3.44074	3.21936	3.2999	0.0149788
ENSG00000005471	ABCB4	protein_coding	7494	0.0396146	0	0.0241233	0.021246	0.000398538
ENSG00000005483	KMT2E	protein_coding	9233	9.48523	5.89585	6.32428	7.23512	3.84313
ENSG00000005486	RHBDD2	protein_coding	2441	39.364	38.7641	37.5731	38.5671	0.830927
ENSG00000005513	SOX8	protein_coding	4432	0.111639	0.0180626	0.0407898	0.0568306	0.00238213
ENSG00000005700	IBTK	protein_coding	8722	8.87234	11.8217	10.8333	10.5091	2.25351
ENSG00000005801	ZNF195	protein_coding	5709	3.2067	4.8377	5.80541	4.61661	1.72498
ENSG00000005810	MYCBP2	protein_coding	15945	4.02159	3.45417	3.59407	3.68994	0.0873845
ENSG00000005812	FBXL3	protein_coding	7082	11.0108	10.083	9.80227	10.2987	0.400008
ENSG00000005844	ITGAL	protein_coding	6472	0	0	0.0093109	0.00310363	2.88976e-05
ENSG00000005882	PDK2	protein_coding	5481	8.41344	4.26485	4.32079	5.66636	5.66062
ENSG00000005884	ITGA3	protein_coding	9802	193.816	108.826	84.7712	129.138	3282.09
ENSG00000005889	ZFX	protein_coding	9037	7.57755	6.89185	6.34808	6.93916	0.379578
ENSG00000005893	LAMP2	protein_coding	5526	126.32	114.894	110.357	117.19	67.6589
ENSG00000005961	ITGA2B	protein_coding	5551	0.106961	0.115372	0.184547	0.135627	0.0018126
ENSG00000005981	ASB4	protein_coding	4605	0.0859563	0.121688	0.065429	0.0910245	0.000810541
ENSG00000006007	GDE1	protein_coding	4416	23.0362	26.3944	23.9621	24.4643	3.00852
ENSG00000006015	C19orf60	protein_coding	3370	9.54335	14.9655	12.0699	12.1929	7.36125
ENSG00000006016	CRLF1	protein_coding	3018	0.065578	0.424406	0.319471	0.269818	0.0340383
ENSG00000006025	OSBPL7	protein_coding	6572	5.72181	5.37182	3.54849	4.88071	1.36172
ENSG00000006042	TMEM98	protein_coding	5187	3.33864	3.6423	4.3101	3.76368	0.246987
ENSG00000006047	YBX2	protein_coding	4618	1.13571	1.31747	1.37014	1.27444	0.0151274
ENSG00000006059	KRT33A	protein_coding	1287	0	0	0	0	0
ENSG00000006062	MAP3K14	protein_coding	5852	1.96156	1.58684	1.14301	1.5638	0.167904
ENSG00000006071	ABCC8	protein_coding	6778	0	0.0354323	0.133358	0.0562635	0.00477156
ENSG00000006116	CACNG3	protein_coding	3088	0	0	0	0	0
ENSG00000006118	TMEM132A	protein_coding	7271	1.08879	2.20199	2.88413	2.0583	0.8213
ENSG00000006125	AP2B1	protein_coding	7587	29.0598	28.2461	26.4566	27.9208	1.77345
ENSG00000006128	TAC1	protein_coding	1888	0	0	0	0	0
ENSG00000006194	ZNF263	protein_coding	9329	5.02794	5.40612	5.32904	5.25437	0.039936
ENSG00000006210	CX3CL1	protein_coding	5983	20.0958	21.6759	17.2129	19.6615	5.12102
ENSG00000006282	SPATA20	protein_coding	5361	42.1782	47.1122	43.5905	44.2936	6.45709
ENSG00000006283	CACNA1G	protein_coding	9709	0.0815385	0.0659623	0.105513	0.0843378	0.000396934
ENSG00000006327	TNFRSF12A	protein_coding	1848	101.795	154.346	157.368	137.836	976.493
ENSG00000006377	DLX6	protein_coding	3449	0	0	0	0	0
ENSG00000006432	MAP3K9	protein_coding	12386	4.36223	3.02479	3.1575	3.51484	0.542958
ENSG00000006451	RALA	protein_coding	3665	11.0972	11.3145	11.5259	11.3125	0.0459351
ENSG00000006453	BAIAP2L1	protein_coding	4798	12.6223	14.1987	10.1606	12.3272	4.14199
ENSG00000006459	KDM7A	protein_coding	9430	0.97593	0.88288	1.1119	0.990238	0.0132666
ENSG00000006468	ETV1	protein_coding	9616	4.89846	3.11356	2.0868	3.36627	2.02427
ENSG00000006530	AGK	protein_coding	6547	3.99033	5.29451	6.59023	5.29169	1.68988
ENSG00000006534	ALDH3B1	protein_coding	6626	14.397	8.60219	7.37564	10.1249	14.0641
ENSG00000006555	TTC22	protein_coding	6055	0.0490292	0.211537	0.268707	0.176424	0.0129893
ENSG00000006576	PHTF2	protein_coding	8646	7.5082	9.12939	8.61456	8.41739	0.686226
ENSG00000006606	CCL26	protein_coding	706	0.140166	0.22678	0.0853543	0.150767	0.00508462
ENSG00000006607	FARP2	protein_coding	14413	4.32547	5.37652	5.29727	4.99975	0.342563
ENSG00000006611	USH1C	protein_coding	4904	0	0	0	0	0
ENSG00000006625	GGCT	protein_coding	1905	12.467	22.3141	20.9408	18.574	28.4425
ENSG00000006634	DBF4	protein_coding	4583	12.761	21.4151	20.0648	18.0803	21.6771
ENSG00000006638	TBXA2R	protein_coding	2793	1.34636	2.3503	1.55343	1.75003	0.280964
ENSG00000006652	IFRD1	protein_coding	7489	11.0598	9.55639	13.1801	11.2655	3.3146
ENSG00000006659	LGALS14	protein_coding	1079	0	0	0	0	0
ENSG00000006695	COX10	protein_coding	3172	9.85828	15.9249	16.9648	14.2493	14.7313
ENSG00000006704	GTF2IRD1	protein_coding	6498	10.7973	7.53966	6.31535	8.21743	5.36641
ENSG00000006712	PAF1	protein_coding	2668	25.1473	26.4645	27.1035	26.2384	0.995018
ENSG00000006715	VPS41	protein_coding	7801	3.83093	4.03295	3.70784	3.85724	0.0269429
ENSG00000006740	ARHGAP44	protein_coding	9281	0.0746364	0.0517531	0.0129857	0.0464584	0.000971227
ENSG00000006744	ELAC2	protein_coding	6345	22.0061	33.1443	36.1656	30.4386	55.6132
ENSG00000006747	SCIN	protein_coding	5047	0	0.0158616	0.0119398	0.00926713	6.82549e-05
ENSG00000006756	ARSD	protein_coding	7030	16.0753	8.24448	7.80896	10.7096	21.6404
ENSG00000006757	PNPLA4	protein_coding	3441	2.73203	2.41952	2.48676	2.5461	0.027058
ENSG00000006788	MYH13	protein_coding	6349	0	0	0	0	0
ENSG00000006831	ADIPOR2	protein_coding	5878	21.4649	25.032	25.1989	23.8986	4.44935
ENSG00000006837	CDKL3	protein_coding	3057	0.647414	0.680861	0.611077	0.646451	0.00121812
ENSG00000007001	UPP2	protein_coding	2957	0.100396	0.0270725	0.0611364	0.0628684	0.00134634
ENSG00000007038	PRSS21	protein_coding	1967	19.6707	14.977	20.8934	18.5137	9.75517
ENSG00000007047	MARK4	protein_coding	6668	2.15189	2.67725	2.4762	2.43511	0.0702682
ENSG00000007062	PROM1	protein_coding	7434	0.0133114	0	0	0.00443714	5.90647e-05
ENSG00000007080	CCDC124	protein_coding	1660	25.2758	36.3616	36.0472	32.5615	39.8362
ENSG00000007129	CEACAM21	protein_coding	1922	0	0	0	0	0
ENSG00000007168	PAFAH1B1	protein_coding	8127	14.8308	11.9484	10.796	12.5251	4.31935
ENSG00000007171	NOS2	protein_coding	4176	0.0236966	0.0191699	0.173161	0.0720093	0.00767892
ENSG00000007174	DNAH9	protein_coding	16980	0	0.00471458	0.0106467	0.00512041	2.84614e-05
ENSG00000007202	KIAA0100	protein_coding	9235	12.1727	10.7489	11.0341	11.3186	0.567522
ENSG00000007216	SLC13A2	protein_coding	3226	0	0	0	0	0
ENSG00000007237	GAS7	protein_coding	10100	0	0.0237783	0.00596635	0.00991487	0.000153045
ENSG00000007255	TRAPPC6A	protein_coding	933	5.83349	5.31974	4.71489	5.28937	0.313509
ENSG00000007264	MATK	protein_coding	4141	0	0.0773277	0.0291041	0.0354773	0.00152536
ENSG00000007306	CEACAM7	protein_coding	2649	0	0	0	0	0
ENSG00000007312	CD79B	protein_coding	2080	0.0475756	0.0384873	0.0579424	0.0480017	9.47622e-05
ENSG00000007314	SCN4A	protein_coding	8248	0.83984	0.368821	0.482198	0.56362	0.060437
ENSG00000007341	ST7L	protein_coding	8111	2.31807	2.19108	2.46657	2.32524	0.019012
ENSG00000007350	TKTL1	protein_coding	3650	0.0271116	0.0219325	0.0825481	0.043864	0.00112905
ENSG00000007372	PAX6	protein_coding	14782	0	0	0.00407659	0.00135886	5.53952e-06
ENSG00000007376	RPUSD1	protein_coding	2769	9.68487	18.8208	22.6111	17.0389	44.1535
ENSG00000007384	RHBDF1	protein_coding	4914	6.06148	9.22065	6.53615	7.27276	2.90204
ENSG00000007392	LUC7L	protein_coding	6176	3.94162	2.99423	3.0735	3.33645	0.276246
ENSG00000007402	CACNA2D2	protein_coding	6322	0.0313057	0.0126627	0	0.0146561	0.000247991
ENSG00000007516	BAIAP3	protein_coding	6143	1.0793	1.53774	0.873051	1.16336	0.115752
ENSG00000007520	TSR3	protein_coding	1243	49.9961	77.0909	69.2288	65.4386	194.307
ENSG00000007541	PIGQ	protein_coding	6869	9.11922	11.2348	9.94832	10.1008	1.13631
ENSG00000007545	CRAMP1L	protein_coding	8373	9.32488	8.20326	7.21855	8.2489	1.11072
ENSG00000007866	TEAD3	protein_coding	3046	3.70358	5.01977	4.45126	4.39154	0.43576
ENSG00000007908	SELE	protein_coding	4585	0	0	0	0	0
ENSG00000007923	DNAJC11	protein_coding	5083	11.7394	14.1743	14.3448	13.4195	2.12443
ENSG00000007933	FMO3	protein_coding	3463	0	0	0	0	0
ENSG00000007944	MYLIP	protein_coding	3033	20.5875	5.4108	7.33135	11.1099	68.2913
ENSG00000007952	NOX1	protein_coding	2529	0	0.0316542	0.0238276	0.018494	0.000271833
ENSG00000007968	E2F2	protein_coding	5457	2.24861	4.65035	3.32386	3.40761	1.44734
ENSG00000008018	PSMB1	protein_coding	2256	43.7763	49.0753	53.6358	48.8291	24.348
ENSG00000008056	SYN1	protein_coding	3209	0.12335	0.174626	0.281677	0.193218	0.00652614
ENSG00000008083	JARID2	protein_coding	6015	10.562	5.56315	5.92082	7.34866	7.7762
ENSG00000008086	CDKL5	protein_coding	15642	3.59971	3.88445	3.30156	3.59524	0.0849572
ENSG00000008118	CAMK1G	protein_coding	2676	0	0	0.0225187	0.00750624	0.000169031
ENSG00000008128	CDK11A	protein_coding	4701	12.3986	12.1587	10.9342	11.8305	0.616867
ENSG00000008130	NADK	protein_coding	5570	21.0706	18.6264	18.5	19.399	2.09966
ENSG00000008196	TFAP2B	protein_coding	6149	0	0	0	0	0
ENSG00000008197	TFAP2D	protein_coding	1856	0	0	0	0	0
ENSG00000008226	DLEC1	protein_coding	8338	0.973194	0.0864094	0.166225	0.408609	0.240659
ENSG00000008256	CYTH3	protein_coding	5808	5.0092	4.36931	3.42387	4.26746	0.636094
ENSG00000008277	ADAM22	protein_coding	12199	0.105455	0.124684	0.103735	0.111291	0.00013526
ENSG00000008282	SYPL1	protein_coding	2794	99.453	75.4692	81.3965	85.4396	156.066
ENSG00000008283	CYB561	protein_coding	5320	26.897	24.7684	30.4019	27.3558	8.09189
ENSG00000008294	SPAG9	protein_coding	11963	65.0919	40.9	37.3005	47.7641	228.427
ENSG00000008300	CELSR3	protein_coding	13873	0.534981	0.294293	0.204154	0.344476	0.0292503
ENSG00000008311	AASS	protein_coding	4591	6.09995	6.05066	5.42092	5.85717	0.143348
ENSG00000008323	PLEKHG6	protein_coding	4260	0.325211	1.07114	0.86288	0.753076	0.148144
ENSG00000008324	SS18L2	protein_coding	1301	13.3109	17.9059	17.6473	16.288	6.66411
ENSG00000008382	MPND	protein_coding	2049	3.23579	4.96183	3.44091	3.87951	0.889082
ENSG00000008394	MGST1	protein_coding	7440	87.7447	86.036	95.3066	89.6957	24.3409
ENSG00000008405	CRY1	protein_coding	5062	2.15039	3.24199	3.66656	3.01965	0.611767
ENSG00000008438	PGLYRP1	protein_coding	720	0	0	0	0	0
ENSG00000008441	NFIX	protein_coding	6302	3.80001	3.36626	2.86862	3.34496	0.21721
ENSG00000008513	ST3GAL1	protein_coding	8729	0.430791	1.59575	1.001	1.00918	0.339333
ENSG00000008516	MMP25	protein_coding	4126	0.119919	0.0388044	0.11684	0.0918544	0.0021131
ENSG00000008517	IL32	protein_coding	3209	9.43624	9.52958	17.5391	12.1683	21.6362
ENSG00000008710	PKD1	protein_coding	18532	12.7087	9.65895	7.80403	10.0572	6.13298
ENSG00000008735	MAPK8IP2	protein_coding	5901	4.075	2.4419	3.21673	3.24454	0.66734
ENSG00000008838	MED24	protein_coding	6962	5.44392	5.32387	4.93368	5.23382	0.0711685
ENSG00000008853	RHOBTB2	protein_coding	6580	2.51153	2.29941	2.29868	2.36987	0.01505
ENSG00000008869	HEATR5B	protein_coding	8206	4.1001	4.35095	4.19309	4.21471	0.0160811
ENSG00000008952	SEC62	protein_coding	7928	14.9784	13.2379	15.9771	14.7311	1.9217
ENSG00000008988	RPS20	protein_coding	3002	75.2233	47.1201	52.9936	58.4456	219.741
ENSG00000009307	CSDE1	protein_coding	5778	22.5214	23.1792	22.5897	22.7634	0.130812
ENSG00000009335	UBE3C	protein_coding	9220	15.6807	20.4649	22.1695	19.4384	11.3161
ENSG00000009413	REV3L	protein_coding	12425	4.86622	4.40053	3.51618	4.26098	0.470257
ENSG00000009694	TENM1	protein_coding	12896	0.0844083	0.217267	0.0233639	0.108346	0.00982935
ENSG00000009709	PAX7	protein_coding	6313	0	0	0	0	0
ENSG00000009724	MASP2	protein_coding	4251	0.0465571	0.0376634	0.0425266	0.042249	1.98325e-05
ENSG00000009765	IYD	protein_coding	10362	0.02865	0	0	0.00955001	0.000273608
ENSG00000009780	FAM76A	protein_coding	4034	5.49489	4.76273	5.82584	5.36115	0.295969
ENSG00000009790	TRAF3IP3	protein_coding	7750	0	0.020659	0	0.00688632	0.000142264
ENSG00000009830	POMT2	protein_coding	10012	3.4297	3.0144	3.97842	3.47417	0.233818
ENSG00000009844	VTA1	protein_coding	7262	6.41818	7.7496	6.82096	6.99625	0.466214
ENSG00000009950	MLXIPL	protein_coding	4815	0.143863	0.133007	0.0750905	0.11732	0.00136697
ENSG00000009954	BAZ1B	protein_coding	7053	37.8824	37.1722	35.4486	36.8344	1.56632
ENSG00000010017	RANBP9	protein_coding	3347	1.89222	1.50683	1.6924	1.69715	0.0371477
ENSG00000010030	ETV7	protein_coding	1823	3.63693	6.01609	6.28054	5.31119	2.11983
ENSG00000010072	SPRTN	protein_coding	5906	2.31224	2.98201	3.16299	2.81908	0.200855
ENSG00000010165	METTL13	protein_coding	3827	7.447	10.1662	11.0695	9.56089	3.55537
ENSG00000010219	DYRK4	protein_coding	7054	1.38882	2.65559	2.63969	2.22803	0.528269
ENSG00000010244	ZNF207	protein_coding	15834	4.39351	4.30248	3.94655	4.21418	0.0557906
ENSG00000010256	UQCRC1	protein_coding	3236	24.5558	41.9069	40.7631	35.7419	94.1739
ENSG00000010270	STARD3NL	protein_coding	4348	11.2431	18.3747	15.5778	15.0652	12.9123
ENSG00000010278	CD9	protein_coding	3299	283.793	249.721	199.759	244.424	1786.48
ENSG00000010282	HHATL	protein_coding	2891	0.308065	0.0553812	0.0833762	0.148941	0.0191862
ENSG00000010292	NCAPD2	protein_coding	6487	27.8246	46.956	42.3409	39.0405	99.6727
ENSG00000010295	IFFO1	protein_coding	5203	0.722732	0.307721	0.301127	0.44386	0.058338
ENSG00000010310	GIPR	protein_coding	4736	2.65362	1.96077	1.10697	1.90712	0.600189
ENSG00000010318	PHF7	protein_coding	3463	5.37221	6.07972	5.62057	5.69083	0.128847
ENSG00000010319	SEMA3G	protein_coding	5011	0.217228	0.447315	0.468997	0.377847	0.0194664
ENSG00000010322	NISCH	protein_coding	9161	11.7634	9.01814	7.80796	9.52983	4.1077
ENSG00000010327	STAB1	protein_coding	10588	0.00934616	0.0378039	0.0113827	0.0195109	0.000252011
ENSG00000010361	FUZ	protein_coding	2950	4.42791	5.10171	4.67782	4.73582	0.116024
ENSG00000010379	SLC6A13	protein_coding	4243	0.0466449	0	0.0426067	0.0297505	0.000667898
ENSG00000010404	IDS	protein_coding	9292	64.7396	42.396	41.1419	49.4258	176.278
ENSG00000010438	PRSS3	protein_coding	1664	0.297347	1.25084	1.26749	0.938558	0.308433
ENSG00000010539	ZNF200	protein_coding	7498	1.87409	2.11398	2.17798	2.05535	0.0256653
ENSG00000010610	CD4	protein_coding	4583	0	0	0	0	0
ENSG00000010626	LRRC23	protein_coding	3054	5.44362	4.48237	4.08443	4.67014	0.488291
ENSG00000010671	BTK	protein_coding	4575	4.5423	2.25725	6.25652	4.35202	4.02569
ENSG00000010704	HFE	protein_coding	5675	1.22062	1.70687	1.40165	1.44304	0.0603952
ENSG00000010803	SCMH1	protein_coding	4447	11.9051	11.5211	9.2687	10.8983	2.02857
ENSG00000010810	FYN	protein_coding	7411	0.053411	0.0324059	0.203279	0.0963654	0.00868324
ENSG00000010818	HIVEP2	protein_coding	9774	4.97114	2.70285	3.42177	3.69859	1.34376
ENSG00000010932	FMO1	protein_coding	3602	0	0	0.0167296	0.00557654	9.32935e-05
ENSG00000011007	TCEB3	protein_coding	5391	24.0464	21.7842	23.0489	22.9598	1.28532
ENSG00000011009	LYPLA2	protein_coding	2196	13.7441	13.3787	12.4856	13.2028	0.419142
ENSG00000011021	CLCN6	protein_coding	6938	5.60539	3.79614	3.7174	4.37297	1.14068
ENSG00000011028	MRC2	protein_coding	6860	42.1938	27.1785	17.1293	28.8339	159.113
ENSG00000011052	NME2	protein_coding	1241	270.717	453.099	477.468	400.428	12767.2
ENSG00000011083	SLC6A7	protein_coding	4391	0.0225364	0.0911563	0.0274471	0.0470466	0.00146528
ENSG00000011105	TSPAN9	protein_coding	5714	2.90949	3.30637	4.03914	3.41833	0.328429
ENSG00000011114	BTBD7	protein_coding	11333	8.49601	4.83867	4.92375	6.08614	4.35741
ENSG00000011132	APBA3	protein_coding	5556	3.79371	3.87588	3.60086	3.75682	0.0199305
ENSG00000011143	MKS1	protein_coding	4078	5.5812	4.18131	4.63994	4.80082	0.509335
ENSG00000011198	ABHD5	protein_coding	3172	15.505	14.0321	13.8112	14.4494	0.84783
ENSG00000011201	KAL1	protein_coding	7132	0.0138751	0	0	0.00462503	6.41727e-05
ENSG00000011243	AKAP8L	protein_coding	5081	6.25177	5.65621	4.4949	5.46763	0.798322
ENSG00000011258	MBTD1	protein_coding	7201	3.38057	2.19005	2.66112	2.74391	0.359475
ENSG00000011260	UTP18	protein_coding	2721	25.2757	29.45	32.7765	29.1674	14.1255
ENSG00000011275	RNF216	protein_coding	7619	4.53289	5.69484	5.38616	5.20463	0.36225
ENSG00000011295	TTC19	protein_coding	5966	27.0863	27.4136	25.0899	26.5299	1.58208
ENSG00000011304	PTBP1	protein_coding	6883	21.8675	28.7974	27.2366	25.9671	13.2145
ENSG00000011332	DPF1	protein_coding	4800	0.0206161	0.266845	0.326409	0.204623	0.026281
ENSG00000011347	SYT7	protein_coding	5953	0.149608	0.215161	0.253066	0.205945	0.00273962
ENSG00000011376	LARS2	protein_coding	5393	3.81663	4.64616	5.13993	4.53424	0.447176
ENSG00000011405	PIK3C2A	protein_coding	9204	11.4289	9.62834	10.613	10.5567	0.812866
ENSG00000011422	PLAUR	protein_coding	4457	6.88282	15.788	14.4397	12.3702	23.0377
ENSG00000011426	ANLN	protein_coding	6012	26.2865	52.9828	42.0378	40.4357	180.098
ENSG00000011451	WIZ	protein_coding	7965	9.69072	10.6537	8.79881	9.71441	0.860572
ENSG00000011454	RABGAP1	protein_coding	9162	36.3448	22.7002	25.2695	28.1048	52.573
ENSG00000011465	DCN	protein_coding	12847	0	0.0062313	0	0.0020771	1.2943e-05
ENSG00000011478	QPCTL	protein_coding	2396	4.41921	4.51053	4.2001	4.37661	0.0254518
ENSG00000011485	PPP5C	protein_coding	7059	3.9252	3.94654	4.08051	3.98408	0.00708758
ENSG00000011523	CEP68	protein_coding	8623	4.72809	4.43762	4.66819	4.6113	0.0235214
ENSG00000011566	MAP4K3	protein_coding	6067	7.69866	7.96972	8.48231	8.05023	0.158385
ENSG00000011590	ZBTB32	protein_coding	2770	0	0.0289002	0.0217546	0.0168849	0.00022659
ENSG00000011600	TYROBP	protein_coding	907	0	0	0	0	0
ENSG00000011638	TMEM159	protein_coding	2558	60.3492	47.6315	36.255	48.0786	145.282
ENSG00000011677	GABRA3	protein_coding	4193	0.0236006	0	0.0287432	0.0174479	0.000234934
ENSG00000012048	BRCA1	protein_coding	8802	4.171	6.11179	4.99772	5.0935	0.948547
ENSG00000012061	ERCC1	protein_coding	5576	12.4229	12.8206	11.5744	12.2726	0.405229
ENSG00000012124	CD22	protein_coding	6159	0.706952	0.480919	0.293522	0.493798	0.0428554
ENSG00000012171	SEMA3B	protein_coding	5768	5.66156	2.92845	2.01633	3.53545	3.59825
ENSG00000012174	MBTPS2	protein_coding	8927	9.47781	9.38008	10.652	9.83663	0.501018
ENSG00000012211	PRICKLE3	protein_coding	3194	6.69216	7.44392	6.69767	6.94458	0.187013
ENSG00000012223	LTF	protein_coding	4247	0.0233005	0	0	0.00776683	0.000180971
ENSG00000012232	EXTL3	protein_coding	13220	3.7951	3.30629	3.17255	3.42465	0.107401
ENSG00000012504	NR1H4	protein_coding	3460	0	0	0.0174162	0.00580541	0.000101108
ENSG00000012660	ELOVL5	protein_coding	3813	31.4026	44.7401	47.2852	41.1426	72.7701
ENSG00000012779	ALOX5	protein_coding	3730	0.0265301	0	0.0484666	0.0249989	0.000589011
ENSG00000012817	KDM5D	protein_coding	9463	1.05618	0.820584	5.27268	2.38315	6.27592
ENSG00000012822	CALCOCO1	protein_coding	8898	6.43922	3.16687	3.08141	4.22917	3.66508
ENSG00000012963	UBR7	protein_coding	3694	21.8327	26.4606	23.8496	24.0476	5.38363
ENSG00000012983	MAP4K5	protein_coding	7620	8.41526	7.25944	8.01096	7.89522	0.344022
ENSG00000013016	EHD3	protein_coding	4636	0.87516	3.07367	3.39256	2.44713	1.87873
ENSG00000013275	PSMC4	protein_coding	2387	25.4544	30.7872	35.1665	30.4694	23.6567
ENSG00000013288	MAN2B2	protein_coding	8898	3.31414	6.1898	4.36815	4.62403	2.11645
ENSG00000013293	SLC7A14	protein_coding	10459	0	0	0	0	0
ENSG00000013297	CLDN11	protein_coding	6032	0.0328107	0.252158	0.599404	0.294791	0.0816203
ENSG00000013306	SLC25A39	protein_coding	3526	27.8124	31.3766	33.4114	30.8668	8.03206
ENSG00000013364	MVP	protein_coding	6141	29.1505	33.6978	28.0449	30.2977	8.97602
ENSG00000013374	NUB1	protein_coding	5411	16.4593	16.1705	19.0547	17.2282	2.52305
ENSG00000013375	PGM3	protein_coding	7335	11.5079	9.69155	8.48653	9.89533	2.31332
ENSG00000013392	RWDD2A	protein_coding	3744	0.687203	0.641454	0.498949	0.609202	0.00964005
ENSG00000013441	CLK1	protein_coding	5170	17.8199	14.9268	15.4205	16.0558	2.39521
ENSG00000013503	POLR3B	protein_coding	4858	1.28331	1.89505	1.55054	1.5763	0.0940552
ENSG00000013523	ANGEL1	protein_coding	5349	5.62404	5.23812	6.11726	5.65981	0.194182
ENSG00000013561	RNF14	protein_coding	4987	9.28654	18.2837	15.346	14.3054	21.0494
ENSG00000013563	DNASE1L1	protein_coding	4130	24.6794	23.4927	17.5382	21.9034	14.6436
ENSG00000013573	DDX11	protein_coding	8374	8.61473	11.3761	8.87279	9.62121	2.32642
ENSG00000013583	HEBP1	protein_coding	3442	8.53872	7.86115	8.4035	8.26779	0.128589
ENSG00000013588	GPRC5A	protein_coding	8440	7.28109	5.92813	6.06171	6.42364	0.555871
ENSG00000013619	MAMLD1	protein_coding	5958	75.9203	51.4207	47.2736	58.2049	239.678
ENSG00000013725	CD6	protein_coding	5958	0.298964	0	0.0101142	0.103026	0.0288194
ENSG00000013810	TACC3	protein_coding	6528	10.7628	33.1226	26.8161	23.5672	132.907
ENSG00000014123	UFL1	protein_coding	4539	10.661	14.1976	12.984	12.6142	3.2296
ENSG00000014138	POLA2	protein_coding	5726	4.85626	10.122	8.68226	7.88685	7.40657
ENSG00000014164	ZC3H3	protein_coding	3731	7.00206	6.41544	6.79965	6.73905	0.088787
ENSG00000014216	CAPN1	protein_coding	7553	16.3247	23.4448	20.2649	20.0115	12.7219
ENSG00000014257	ACPP	protein_coding	4193	0	0.0954609	0.0431148	0.0461919	0.0022853
ENSG00000014641	MDH1	protein_coding	4990	14.8535	31.861	25.1668	23.9604	73.405
ENSG00000014824	SLC30A9	protein_coding	7225	12.6145	19.1685	17.1898	16.3243	11.3007
ENSG00000014914	MTMR11	protein_coding	4591	12.7819	13.6009	11.0781	12.487	1.65636
ENSG00000014919	COX15	protein_coding	4177	8.93149	13.1474	14.3401	12.1397	8.07488
ENSG00000015133	CCDC88C	protein_coding	12426	1.22641	1.50753	1.58579	1.43991	0.0357174
ENSG00000015153	YAF2	protein_coding	10839	2.40112	1.63962	1.55668	1.86581	0.21664
ENSG00000015171	ZMYND11	protein_coding	5300	12.5284	10.0747	12.2112	11.6047	1.78101
ENSG00000015285	WAS	protein_coding	2381	4.23924	2.05093	6.20064	4.1636	4.30932
ENSG00000015413	DPEP1	protein_coding	2737	0.0361553	0	0	0.0120518	0.000435736
ENSG00000015475	BID	protein_coding	4446	1.17965	2.35875	2.75142	2.09661	0.669152
ENSG00000015479	MATR3	protein_coding	14675	11.4231	13.7032	13.9204	13.0156	1.91381
ENSG00000015520	NPC1L1	protein_coding	5252	0.0753672	0.0152425	0.0229475	0.0378524	0.00107036
ENSG00000015532	XYLT2	protein_coding	5472	12.3154	10.5772	11.2878	11.3935	0.763672
ENSG00000015568	RGPD5	protein_coding	14175	3.56036	3.90808	3.54971	3.67272	0.041574
ENSG00000015592	STMN4	protein_coding	3294	0	0	0	0	0
ENSG00000015676	NUDCD3	protein_coding	10113	5.69495	7.10848	6.16127	6.32157	0.518783
ENSG00000016082	ISL1	protein_coding	2882	0	0	0	0	0
ENSG00000016391	CHDH	protein_coding	7758	3.4695	1.32081	1.84089	2.2104	1.25661
ENSG00000016402	IL20RA	protein_coding	4730	0	0.304643	0.01274	0.105794	0.0296962
ENSG00000016490	CLCA1	protein_coding	3340	0	0	0	0	0
ENSG00000016602	CLCA4	protein_coding	3447	0	0	0	0	0
ENSG00000016864	GLT8D1	protein_coding	3916	9.85529	7.48202	7.54021	8.2925	1.83256
ENSG00000017260	ATP2C1	protein_coding	8533	11.8057	12.4494	11.4475	11.9009	0.257748
ENSG00000017427	IGF1	protein_coding	8087	0	0	0	0	0
ENSG00000017483	SLC38A5	protein_coding	4014	0.887508	5.56426	7.94161	4.79779	12.8807
ENSG00000017797	RALBP1	protein_coding	4979	13.8926	15.7888	15.8789	15.1868	1.25827
ENSG00000018189	RUFY3	protein_coding	8070	15.3525	11.4773	10.6034	12.4777	6.38904
ENSG00000018236	CNTN1	protein_coding	7492	2.45676	2.54308	1.89017	2.29667	0.125795
ENSG00000018280	SLC11A1	protein_coding	8676	0	0.083043	0.0416737	0.0415722	0.00172404
ENSG00000018408	WWTR1	protein_coding	8413	73.1269	55.2753	46.0922	58.1648	188.981
ENSG00000018510	AGPS	protein_coding	8197	9.22329	11.446	13.0636	11.2443	3.71749
ENSG00000018607	ZNF806	unprocessed_pseudogene	1774	0.111564	0	0.0339685	0.0485108	0.00327023
ENSG00000018610	CXorf56	protein_coding	2606	10.7463	10.9359	10.1744	10.6189	0.157167
ENSG00000018625	ATP1A2	protein_coding	6298	0.282825	0.343195	0.382725	0.336248	0.00253124
ENSG00000018699	TTC27	protein_coding	3185	4.53618	9.07357	9.04375	7.55117	6.81781
ENSG00000018869	ZNF582	protein_coding	3350	3.51519	3.20214	3.74152	3.48629	0.0733607
ENSG00000019102	VSIG2	protein_coding	1432	0.276417	0.33542	0.462892	0.358243	0.00908393
ENSG00000019144	PHLDB1	protein_coding	21722	1.98169	1.40044	1.65894	1.68036	0.0848086
ENSG00000019169	MARCO	protein_coding	2079	0	0	0	0	0
ENSG00000019186	CYP24A1	protein_coding	3972	2.74051	16.8894	21.3156	13.6485	94.136
ENSG00000019485	PRDM11	protein_coding	13954	0.7659	0.768752	0.954385	0.829679	0.0116657
ENSG00000019505	SYT13	protein_coding	5424	6.36727	5.68226	3.56628	5.20527	2.13202
ENSG00000019549	SNAI2	protein_coding	2282	18.4298	17.6805	14.7878	16.966	3.69899
ENSG00000019582	CD74	protein_coding	3184	283.725	223.416	201.864	236.335	1800.49
ENSG00000019991	HGF	protein_coding	8897	0.278063	0.107974	0.162554	0.182864	0.00754198
ENSG00000019995	ZRANB1	protein_coding	5993	6.42322	5.23627	6.78718	6.14889	0.657774
ENSG00000020129	NCDN	protein_coding	4917	6.6213	5.24247	4.54678	5.47018	1.1148
ENSG00000020181	GPR124	protein_coding	7061	0.154161	0.124712	0.110945	0.129939	0.000487398
ENSG00000020219	CCT8L1P	processed_pseudogene	1674	0	0.0956434	0.215986	0.103876	0.0117133
ENSG00000020256	ZFP64	protein_coding	6997	1.93756	2.12805	2.53201	2.19921	0.0921395
ENSG00000020426	MNAT1	protein_coding	3865	6.42646	8.28497	10.259	8.32348	3.67328
ENSG00000020577	SAMD4A	protein_coding	12170	1.6669	1.46688	2.04993	1.72791	0.0877788
ENSG00000020633	RUNX3	protein_coding	4523	0.721996	0.637171	0.346399	0.568522	0.0388027
ENSG00000020922	MRE11A	protein_coding	7689	5.40539	4.86214	5.63494	5.30082	0.157505
ENSG00000021300	PLEKHB1	protein_coding	4933	0.160482	0.421932	0.280961	0.287792	0.017124
ENSG00000021355	SERPINB1	protein_coding	3094	19.3181	19.5606	17.4314	18.77	1.3586
ENSG00000021461	CYP3A43	protein_coding	2630	0	0	0	0	0
ENSG00000021488	SLC7A9	protein_coding	2597	0.190522	0.0924761	0.139222	0.14074	0.00240498
ENSG00000021574	SPAST	protein_coding	5213	3.4169	5.37478	4.85503	4.5489	1.02861
ENSG00000021645	NRXN3	protein_coding	15206	0.279834	0.0105292	0.0356663	0.108677	0.0221292
ENSG00000021762	OSBPL5	protein_coding	7466	2.50508	2.70205	1.77568	2.3276	0.238162
ENSG00000021776	AQR	protein_coding	13528	3.48193	4.52698	4.34311	4.11734	0.311257
ENSG00000021826	CPS1	protein_coding	10444	0.596927	0.620867	0.473126	0.56364	0.00628782
ENSG00000021852	C8B	protein_coding	2729	0	0	0	0	0
ENSG00000022267	FHL1	protein_coding	4945	1.44083	11.5264	7.84783	6.93836	26.0501
ENSG00000022277	RTFDC1	protein_coding	4063	18.4616	19.2499	20.8382	19.5166	1.46534
ENSG00000022355	GABRA1	protein_coding	5494	0	0	0	0	0
ENSG00000022556	NLRP2	protein_coding	6313	3.35448	4.40022	4.20952	3.98807	0.31017
ENSG00000022567	SLC45A4	protein_coding	8608	1.48298	1.29269	1.4141	1.39659	0.00928278
ENSG00000022840	RNF10	protein_coding	5911	10.8148	10.0084	9.72562	10.1829	0.319434
ENSG00000022976	ZNF839	protein_coding	5590	3.39889	3.40836	2.98606	3.26443	0.0581431
ENSG00000023041	ZDHHC6	protein_coding	2404	15.9303	26.2405	25.3423	22.5044	32.6156
ENSG00000023171	GRAMD1B	protein_coding	9770	0.0405147	0.0245814	0.11719	0.0607619	0.00245153
ENSG00000023191	RNH1	protein_coding	7374	18.2643	21.8644	21.0101	20.3796	3.53835
ENSG00000023228	NDUFS1	protein_coding	12268	4.92043	7.28886	6.50837	6.23922	1.45669
ENSG00000023287	RB1CC1	protein_coding	7615	15.4511	7.22216	8.35649	10.3432	19.8892
ENSG00000023318	ERP44	protein_coding	4854	10.0099	7.80084	7.39906	8.40326	1.97628
ENSG00000023330	ALAS1	protein_coding	2536	5.89217	9.02811	9.5998	8.17336	3.98459
ENSG00000023445	BIRC3	protein_coding	7518	4.50164	8.41211	8.41622	7.10999	5.10261
ENSG00000023516	AKAP11	protein_coding	9920	11.013	9.19163	9.67078	9.95846	0.891399
ENSG00000023572	GLRX2	protein_coding	1299	5.48492	8.38127	9.18515	7.68378	3.78778
ENSG00000023608	SNAPC1	protein_coding	2656	18.8898	18.868	24.1404	20.6327	9.22771
ENSG00000023697	DERA	protein_coding	2844	23.3127	20.126	22.0784	21.839	2.5818
ENSG00000023734	STRAP	protein_coding	2211	43.5036	47.4673	56.1719	49.0476	41.9949
ENSG00000023839	ABCC2	protein_coding	6232	2.54062	1.75984	3.08456	2.46167	0.443395
ENSG00000023892	DEF6	protein_coding	2545	3.57723	6.54268	4.52247	4.88079	2.29477
ENSG00000023902	PLEKHO1	protein_coding	6565	1.55256	1.65838	1.65222	1.62106	0.0035277
ENSG00000023909	GCLM	protein_coding	5420	12.9995	22.5981	21.1355	18.9111	26.7444
ENSG00000024048	UBR2	protein_coding	8840	16.6123	10.7312	11.7248	13.0227	9.91034
ENSG00000024422	EHD2	protein_coding	3923	60.6658	46.8526	40.0454	49.1879	110.391
ENSG00000024526	DEPDC1	protein_coding	5904	8.0453	17.5456	17.188	14.2596	28.9955
ENSG00000024862	CCDC28A	protein_coding	1507	11.0974	10.1461	8.39723	9.88025	1.87573
ENSG00000025039	RRAGD	protein_coding	5072	0.643846	2.09919	2.60193	1.78166	1.03414
ENSG00000025156	HSF2	protein_coding	2702	3.5525	3.99971	3.99207	3.84809	0.0655469
ENSG00000025293	PHF20	protein_coding	8384	6.92842	6.93211	6.60533	6.82195	0.0351986
ENSG00000025423	HSD17B6	protein_coding	2272	3.26663	0.845635	1.75051	1.95426	1.49644
ENSG00000025434	NR1H3	protein_coding	4533	1.37531	1.57175	1.91429	1.62045	0.0744011
ENSG00000025708	TYMP	protein_coding	3349	15.2469	27.2263	20.7645	21.0792	35.9508
ENSG00000025770	NCAPH2	protein_coding	3159	26.6893	46.02	35.023	35.9108	94.0099
ENSG00000025772	TOMM34	protein_coding	2062	27.7867	34.2809	35.5365	32.5347	17.3018
ENSG00000025796	SEC63	protein_coding	8587	8.51629	6.99198	6.68075	7.39634	0.964925
ENSG00000025800	KPNA6	protein_coding	7480	25.9432	22.0789	22.5653	23.5291	4.42984
ENSG00000026025	VIM	protein_coding	4965	222.17	261.282	227.86	237.104	446.532
ENSG00000026036	RTEL1-TNFRSF6B	protein_coding	8752	11.0807	13.8301	10.1558	11.6889	3.65248
ENSG00000026103	FAS	protein_coding	3688	40.5703	34.8172	47.9238	41.1038	43.1592
ENSG00000026297	RNASET2	protein_coding	7643	0.828635	1.03694	0.709592	0.858387	0.0274523
ENSG00000026508	CD44	protein_coding	10057	148.313	106.043	106.152	120.169	594.052
ENSG00000026559	KCNG1	protein_coding	5437	0.0364014	0.220858	0.16625	0.14117	0.00897779
ENSG00000026652	AGPAT4	protein_coding	8769	4.11898	4.08986	4.44615	4.21833	0.0391387
ENSG00000026751	SLAMF7	protein_coding	4833	4.32029	2.58397	2.65578	3.18668	0.965089
ENSG00000026950	BTN3A1	protein_coding	5547	5.12001	5.8882	5.99668	5.6683	0.228404
ENSG00000027001	MIPEP	protein_coding	3407	3.22402	2.72563	3.92655	3.29207	0.364026
ENSG00000027075	PRKCH	protein_coding	8809	0.595383	0.372595	0.376241	0.448073	0.0162785
ENSG00000027644	INSRR	protein_coding	5101	0.0581987	0.0313874	0.0236268	0.0377376	0.000329048
ENSG00000027697	IFNGR1	protein_coding	2571	13.202	12.6105	11.813	12.5418	0.485894
ENSG00000027847	B4GALT7	protein_coding	4927	3.97676	5.68677	5.22246	4.962	0.781911
ENSG00000027869	SH2D2A	protein_coding	2512	0.433332	1.33847	0.695678	0.822495	0.216882
ENSG00000028116	VRK2	protein_coding	3509	5.04797	6.43348	6.33684	5.93943	0.598361
ENSG00000028137	TNFRSF1B	protein_coding	3766	20.627	19.8752	17.7292	19.4105	2.2613
ENSG00000028203	VEZT	protein_coding	8757	15.425	12.8349	11.1616	13.1405	4.61419
ENSG00000028277	POU2F2	protein_coding	8903	0.100035	0.0269752	0.121833	0.082948	0.0024685
ENSG00000028310	BRD9	protein_coding	9572	3.1945	4.22347	4.63346	4.01714	0.549576
ENSG00000028528	SNX1	protein_coding	9780	4.86691	4.00267	3.63532	4.1683	0.399777
ENSG00000028839	TBPL1	protein_coding	5039	1.64961	1.33449	1.25567	1.41326	0.0434514
ENSG00000029153	ARNTL2	protein_coding	6983	13.6327	27.3418	25.5521	22.1755	55.536
ENSG00000029363	BCLAF1	protein_coding	9297	12.4854	15.0859	14.2143	13.9285	1.75191
ENSG00000029364	SLC39A9	protein_coding	7136	15.0044	14.0677	14.2121	14.4281	0.254348
ENSG00000029534	ANK1	protein_coding	10799	3.91284	2.60198	2.14836	2.88773	0.839581
ENSG00000029559	IBSP	protein_coding	1546	3.84051	0.51781	0.701606	1.68664	3.48781
ENSG00000029639	TFB1M	protein_coding	2736	3.32751	4.33038	4.31688	3.99159	0.330799
ENSG00000029725	RABEP1	protein_coding	6531	11.2276	12.7845	11.4228	11.8116	0.719444
ENSG00000029993	HMGB3	protein_coding	3967	3.76671	8.77824	6.62299	6.38931	6.31981
ENSG00000030066	NUP160	protein_coding	8576	10.2696	13.4885	13.203	12.3203	3.17463
ENSG00000030110	BAK1	protein_coding	2212	8.09731	12.6305	11.687	10.8049	5.72096
ENSG00000030304	MUSK	protein_coding	4182	0	0	0	0	0
ENSG00000030419	IKZF2	protein_coding	12240	0.0242542	0.19621	0.0393857	0.0866165	0.00906522
ENSG00000030582	GRN	protein_coding	3520	60.3864	38.0481	34.2387	44.2244	199.535
ENSG00000031003	FAM13B	protein_coding	6808	11.6574	8.05474	9.17002	9.62739	3.40171
ENSG00000031081	ARHGAP31	protein_coding	9384	2.44651	1.07489	1.45128	1.65756	0.502252
ENSG00000031691	CENPQ	protein_coding	1733	7.82293	12.2413	12.97	11.0114	7.75758
ENSG00000031698	SARS	protein_coding	3836	20.6376	22.5803	26.4227	23.2135	8.66772
ENSG00000031823	RANBP3	protein_coding	7445	5.60912	6.62363	6.69377	6.30884	0.368435
ENSG00000032219	ARID4A	protein_coding	7568	3.81811	3.31088	2.91427	3.34776	0.205253
ENSG00000032389	TSSC1	protein_coding	5775	2.14193	5.60028	4.42429	4.0555	3.09205
ENSG00000032444	PNPLA6	protein_coding	7055	5.45632	6.05933	5.09072	5.53546	0.239247
ENSG00000032742	IFT88	protein_coding	6111	1.91081	1.28379	1.63691	1.6105	0.0988109
ENSG00000033011	ALG1	protein_coding	5786	5.26768	6.22607	7.08207	6.19194	0.823879
ENSG00000033030	ZCCHC8	protein_coding	7420	10.6292	9.61289	9.98921	10.0771	0.264029
ENSG00000033050	ABCF2	protein_coding	4448	6.65202	8.98082	12.6535	9.42879	9.15507
ENSG00000033100	CHPF2	protein_coding	4205	24.5216	20.8272	18.1712	21.1733	10.1718
ENSG00000033122	LRRC7	protein_coding	14652	0	0	0	0	0
ENSG00000033170	FUT8	protein_coding	6700	8.69937	6.76273	5.31548	6.92586	2.88263
ENSG00000033178	UBA6	protein_coding	11432	10.5519	12.8357	14.675	12.6875	4.26648
ENSG00000033327	GAB2	protein_coding	6771	3.50756	3.59419	3.12381	3.40852	0.0626721
ENSG00000033627	ATP6V0A1	protein_coding	10955	3.17964	1.79033	2.06276	2.34424	0.541965
ENSG00000033800	PIAS1	protein_coding	10776	2.74575	2.9344	2.93024	2.87013	0.0116076
ENSG00000033867	SLC4A7	protein_coding	9616	5.06312	6.26875	6.27292	5.86826	0.486197
ENSG00000034053	APBA2	protein_coding	6869	0.0144063	0	0	0.00480211	6.91809e-05
ENSG00000034152	MAP2K3	protein_coding	3783	18.1278	18.4104	18.1274	18.2219	0.0266603
ENSG00000034239	EFCAB1	protein_coding	5805	0.613688	0.510246	0.456752	0.526895	0.00636511
ENSG00000034510	TMSB10	protein_coding	496	154.621	327.961	277.61	253.397	7951.42
ENSG00000034533	ASTE1	protein_coding	3427	2.56994	3.59738	3.4992	3.22218	0.321468
ENSG00000034677	RNF19A	protein_coding	6049	51.3354	19.6263	27.6545	32.872	271.784
ENSG00000034693	PEX3	protein_coding	2222	6.27946	7.09745	9.3292	7.5687	2.49179
ENSG00000034713	GABARAPL2	protein_coding	3034	5.93613	4.56468	5.66056	5.38712	0.526288
ENSG00000034971	MYOC	protein_coding	2095	0	0	0	0	0
ENSG00000035115	SH3YL1	protein_coding	11165	1.96762	1.33363	1.70013	1.66713	0.101304
ENSG00000035141	FAM136A	protein_coding	3086	17.8931	33.775	34.1721	28.6134	86.2333
ENSG00000035403	VCL	protein_coding	9992	48.3397	40.884	48.9161	46.0466	20.0724
ENSG00000035499	DEPDC1B	protein_coding	3806	5.46006	10.5167	9.76892	8.58191	7.44925
ENSG00000035664	DAPK2	protein_coding	13612	0.719715	0.176433	0.243484	0.379877	0.0877412
ENSG00000035681	NSMAF	protein_coding	6165	6.06745	6.57049	7.45798	6.69864	0.495716
ENSG00000035687	ADSS	protein_coding	3666	8.85378	10.569	10.8488	10.0905	1.16672
ENSG00000035720	STAP1	protein_coding	1655	0	0	0	0	0
ENSG00000035862	TIMP2	protein_coding	5633	155.401	120.514	75.8253	117.247	1591.09
ENSG00000035928	RFC1	protein_coding	6713	11.6307	17.84	16.8671	15.446	11.1535
ENSG00000036054	TBC1D23	protein_coding	5168	18.7651	16.0324	17.4787	17.4254	1.86906
ENSG00000036257	CUL3	protein_coding	11505	0.756908	1.13418	0.984694	0.958593	0.036094
ENSG00000036448	MYOM2	protein_coding	7062	0	0	0	0	0
ENSG00000036473	OTC	protein_coding	1585	0	0	0	0	0
ENSG00000036530	CYP46A1	protein_coding	9352	0.0211628	0.0770404	0.0128871	0.0370301	0.00121774
ENSG00000036549	ZZZ3	protein_coding	9008	11.7984	8.35372	8.55603	9.56938	3.73663
ENSG00000036565	SLC18A1	protein_coding	3910	0	0	0.0154118	0.00513727	7.91745e-05
ENSG00000036672	USP2	protein_coding	4538	0.174451	0.299892	0.438207	0.304183	0.0174057
ENSG00000036828	CASR	protein_coding	5398	0	0	0	0	0
ENSG00000037042	TUBG2	protein_coding	2772	2.46322	4.79397	3.0217	3.4263	1.48087
ENSG00000037241	RPL26L1	protein_coding	1164	5.61097	16.9185	13.9779	12.1691	34.4188
ENSG00000037280	FLT4	protein_coding	8852	0	0.0180871	0.0748827	0.0309899	0.00152672
ENSG00000037474	NSUN2	protein_coding	5506	10.5679	13.7542	15.0705	13.1309	5.35978
ENSG00000037637	FBXO42	protein_coding	8984	3.60185	3.71575	3.65558	3.65773	0.00324695
ENSG00000037749	MFAP3	protein_coding	4792	5.96799	5.56298	5.83487	5.78862	0.042613
ENSG00000037757	MRI1	protein_coding	3456	25.6269	26.7772	23.7832	25.3958	2.28098
ENSG00000037897	METTL1	protein_coding	2621	6.64497	5.3145	6.29961	6.08636	0.476642
ENSG00000037965	HOXC8	protein_coding	1889	0	0	0.0319005	0.0106335	0.000339215
ENSG00000038002	AGA	protein_coding	2675	7.17671	6.22472	6.03728	6.47957	0.373286
ENSG00000038210	PI4K2B	protein_coding	7332	13.1592	19.5876	16.0842	16.277	10.3588
ENSG00000038219	BOD1L1	protein_coding	15860	7.41243	8.54038	8.77685	8.24322	0.531643
ENSG00000038274	MAT2B	protein_coding	5153	11.4839	17.0267	15.1089	14.5398	7.92363
ENSG00000038295	TLL1	protein_coding	7522	0	0	0	0	0
ENSG00000038358	EDC4	protein_coding	6173	9.40999	10.1412	9.08832	9.54651	0.291137
ENSG00000038382	TRIO	protein_coding	17500	10.0201	12.4792	11.2807	11.26	1.51208
ENSG00000038427	VCAN	protein_coding	14831	6.67232	6.34231	6.18	6.39821	0.062937
ENSG00000038532	CLEC16A	protein_coding	12387	4.3459	4.68546	4.3102	4.44719	0.0428984
ENSG00000038945	MSR1	protein_coding	7812	0.684036	0.32792	0.308552	0.440169	0.044697
ENSG00000039068	CDH1	protein_coding	6177	12.1113	1.34783	5.23874	6.23263	29.704
ENSG00000039123	SKIV2L2	protein_coding	6578	9.16159	12.8149	12.413	11.4631	4.01326
ENSG00000039139	DNAH5	protein_coding	16475	3.26153	3.65889	2.69205	3.20416	0.236168
ENSG00000039319	ZFYVE16	protein_coding	11461	6.11305	5.17578	5.26836	5.51906	0.266758
ENSG00000039523	FAM65A	protein_coding	6729	3.30887	7.92326	5.23884	5.49032	5.37059
ENSG00000039537	C6	protein_coding	4739	0	0	0	0	0
ENSG00000039560	RAI14	protein_coding	7687	3.14109	7.217	7.6746	6.0109	6.2292
ENSG00000039600	SOX30	protein_coding	3471	0.712743	0.78416	0.572914	0.689939	0.0115462
ENSG00000039650	PNKP	protein_coding	3531	14.2368	16.2329	12.4753	14.315	3.5345
ENSG00000039987	BEST2	protein_coding	2646	0	0	0.0455481	0.0151827	0.000691543
ENSG00000040199	PHLPP2	protein_coding	12493	2.08323	1.94158	2.18987	2.07156	0.015514
ENSG00000040275	SPDL1	protein_coding	4777	14.3557	40.9903	31.3474	28.8978	181.851
ENSG00000040341	STAU2	protein_coding	8998	6.90655	5.08897	5.89341	5.96298	0.829521
ENSG00000040487	PQLC2	protein_coding	2686	6.26311	5.87138	5.02542	5.71997	0.400167
ENSG00000040531	CTNS	protein_coding	3398	4.68867	3.86368	5.44434	4.66556	0.625023
ENSG00000040608	RTN4R	protein_coding	3339	0.385278	0.287703	0.487279	0.386753	0.00995919
ENSG00000040633	PHF23	protein_coding	2783	5.26254	5.23526	7.0372	5.845	1.06619
ENSG00000040731	CDH10	protein_coding	3660	0	0	0	0	0
ENSG00000040933	INPP4A	protein_coding	13187	3.66953	4.89293	4.53767	4.36671	0.396102
ENSG00000041353	RAB27B	protein_coding	7432	4.10102	2.86521	2.78922	3.25182	0.542307
ENSG00000041357	PSMA4	protein_coding	6996	8.78393	15.7109	14.9875	13.1608	14.4984
ENSG00000041515	MYO16	protein_coding	9209	0	0.0173859	0.00654361	0.00797651	7.71075e-05
ENSG00000041802	LSG1	protein_coding	4818	12.2618	15.5853	19.1862	15.6778	11.9931
ENSG00000041880	PARP3	protein_coding	2928	13.8905	14.6819	12.9041	13.8255	0.793381
ENSG00000041982	TNC	protein_coding	9636	227.48	201.355	168.705	199.18	867.195
ENSG00000041988	THAP3	protein_coding	4072	3.66958	3.87292	3.58127	3.70793	0.0223673
ENSG00000042062	FAM65C	protein_coding	6009	0.098809	0.0399668	0.0300849	0.0562869	0.00138051
ENSG00000042088	TDP1	protein_coding	6227	3.59151	4.85952	5.51602	4.65568	0.9571
ENSG00000042286	AIFM2	protein_coding	5135	6.89906	12.3939	11.5709	10.2879	8.7827
ENSG00000042304	C2orf83	protein_coding	2087	0	0	0	0	0
ENSG00000042317	SPATA7	protein_coding	6872	2.11681	2.07356	1.99932	2.06323	0.00353109
ENSG00000042429	MED17	protein_coding	10773	2.39746	2.4745	2.987	2.61965	0.10269
ENSG00000042445	RETSAT	protein_coding	4005	33.6281	30.8621	30.2128	31.5677	3.28952
ENSG00000042493	CAPG	protein_coding	2607	40.881	101.733	74.1983	72.2707	928.519
ENSG00000042753	AP2S1	protein_coding	1704	7.4334	9.16105	10.786	9.12682	2.81085
ENSG00000042781	USH2A	protein_coding	20512	0	0	0	0	0
ENSG00000042813	ZPBP	protein_coding	2643	0	0	0	0	0
ENSG00000042832	TG	protein_coding	11132	0.0266683	0.00719129	0.0324794	0.022113	0.000175435
ENSG00000042980	ADAM28	protein_coding	9351	0.285728	0.0856095	0.386655	0.252664	0.023477
ENSG00000043039	BARX2	protein_coding	3660	1.05446	1.77168	1.21837	1.34817	0.141234
ENSG00000043093	DCUN1D1	protein_coding	8412	4.67023	4.52038	4.57037	4.58699	0.00582144
ENSG00000043143	JADE2	protein_coding	9877	4.07771	4.9765	4.68561	4.57994	0.210327
ENSG00000043355	ZIC2	protein_coding	3310	0.179379	0.36278	0.0728219	0.204994	0.021511
ENSG00000043462	LCP2	protein_coding	7231	0	0	0	0	0
ENSG00000043514	TRIT1	protein_coding	2663	11.148	16.3835	16.5868	14.7061	9.5053
ENSG00000043591	ADRB1	protein_coding	2853	0	0	0	0	0
ENSG00000044012	GUCA2B	protein_coding	597	0	0	0	0	0
ENSG00000044090	CUL7	protein_coding	5628	11.2883	7.11207	6.30654	8.23563	7.15125
ENSG00000044115	CTNNA1	protein_coding	8830	14.188	17.1258	16.406	15.9066	2.34482
ENSG00000044446	PHKA2	protein_coding	9029	6.24716	6.87135	6.0734	6.3973	0.176091
ENSG00000044459	CNTLN	protein_coding	11064	0.957015	1.13597	1.171	1.088	0.0131735
ENSG00000044524	EPHA3	protein_coding	6674	0	0	0	0	0
ENSG00000044574	HSPA5	protein_coding	3908	23.7771	18.477	21.973	21.4091	7.26116
ENSG00000046604	DSG2	protein_coding	6190	55.1059	55.1968	57.9334	56.0787	2.58209
ENSG00000046647	GEMIN8	protein_coding	2424	6.08276	4.12817	4.37532	4.86209	1.13281
ENSG00000046651	OFD1	protein_coding	5172	9.47096	9.30243	8.90153	9.22497	0.0855603
ENSG00000046653	GPM6B	protein_coding	5675	1.18574	13.4998	11.4786	8.72138	43.6106
ENSG00000046774	MAGEC2	protein_coding	1991	0	0.482492	0.211864	0.231452	0.0584874
ENSG00000046889	PREX2	protein_coding	12058	0	0	0	0	0
ENSG00000047056	WDR37	protein_coding	5656	6.33354	5.9021	5.76392	5.99985	0.0882828
ENSG00000047188	YTHDC2	protein_coding	10816	1.29918	2.37585	2.42355	2.03286	0.404285
ENSG00000047230	CTPS2	protein_coding	5510	9.60836	8.8916	7.89615	8.79871	0.739388
ENSG00000047249	ATP6V1H	protein_coding	5090	3.11064	1.55703	1.88239	2.18335	0.671357
ENSG00000047315	POLR2B	protein_coding	5901	10.1791	18.3142	18.1465	15.5466	21.6144
ENSG00000047346	FAM214A	protein_coding	9832	4.49897	2.0681	2.04708	2.87138	1.98688
ENSG00000047365	ARAP2	protein_coding	12428	0.00796244	0.0128828	0.00969748	0.0101809	6.22767e-06
ENSG00000047410	TPR	protein_coding	12350	9.19861	9.09434	8.50961	8.93418	0.137917
ENSG00000047457	CP	protein_coding	7296	0.0271264	0	0.00825934	0.0117953	0.000193338
ENSG00000047578	KIAA0556	protein_coding	9784	4.96606	2.6919	2.78389	3.48062	1.65702
ENSG00000047579	DTNBP1	protein_coding	3052	3.37207	2.96397	2.80371	3.04658	0.0858743
ENSG00000047597	XK	protein_coding	5206	4.33389	4.96682	3.93554	4.41209	0.27047
ENSG00000047617	ANO2	protein_coding	6255	0	0	0	0	0
ENSG00000047621	C12orf4	protein_coding	4939	9.09629	12.2698	11.1272	10.8311	2.58354
ENSG00000047634	SCML1	protein_coding	5497	17.768	21.2622	19.5788	19.5363	3.05363
ENSG00000047644	WWC3	protein_coding	7114	6.94119	9.53125	5.80239	7.42494	3.65161
ENSG00000047648	ARHGAP6	protein_coding	7885	0.125501	0.0609158	0.29041	0.158942	0.0140057
ENSG00000047662	FAM184B	protein_coding	6622	0.0747185	0.217602	0.3094	0.200573	0.0139863
ENSG00000047849	MAP4	protein_coding	14896	23.7096	27.0643	20.5263	23.7667	10.6887
ENSG00000047932	GOPC	protein_coding	5011	17.2202	11.8379	15.068	14.7087	7.33929
ENSG00000047936	ROS1	protein_coding	7856	8.12467	1.96669	5.84499	5.31211	9.69313
ENSG00000048028	USP28	protein_coding	5719	5.24288	5.80909	5.11036	5.38744	0.13773
ENSG00000048052	HDAC9	protein_coding	16827	1.75838	1.32733	1.06718	1.3843	0.12187
ENSG00000048140	TSPAN17	protein_coding	5215	5.6547	14.7519	15.2759	11.8942	29.2671
ENSG00000048162	NOP16	protein_coding	2862	5.77423	13.622	17.0337	12.1433	33.3337
ENSG00000048342	CC2D2A	protein_coding	7564	1.9624	3.23855	4.06302	3.08799	1.12015
ENSG00000048392	RRM2B	protein_coding	5548	11.6116	10.3458	11.6871	11.2148	0.567848
ENSG00000048405	ZNF800	protein_coding	5793	2.56233	2.92963	3.49515	2.9957	0.220813
ENSG00000048462	TNFRSF17	protein_coding	1118	0	0	0	0	0
ENSG00000048471	SNX29	protein_coding	11298	3.50353	1.86352	1.68545	2.35083	1.00446
ENSG00000048540	LMO3	protein_coding	10268	11.6613	4.73242	5.07058	7.15477	15.2602
ENSG00000048544	MRPS10	protein_coding	2110	24.3875	40.4441	40.9255	35.2524	88.5912
ENSG00000048545	GUCA1A	protein_coding	2341	0	0	0	0	0
ENSG00000048649	RSF1	protein_coding	15740	6.06066	4.82152	4.76645	5.21621	0.535578
ENSG00000048707	VPS13D	protein_coding	20023	3.86478	3.45034	2.96741	3.42751	0.201709
ENSG00000048740	CELF2	protein_coding	9837	0.110657	0.016276	0.0490069	0.0586465	0.00229662
ENSG00000048828	FAM120A	protein_coding	7204	12.2529	11.7569	11.7107	11.9068	0.0903451
ENSG00000048991	R3HDM1	protein_coding	7898	2.61864	4.73347	4.46343	3.93852	1.32478
ENSG00000049089	COL9A2	protein_coding	4151	1.74027	0.752129	0.783919	1.09211	0.315342
ENSG00000049130	KITLG	protein_coding	6040	88.1931	30.1261	43.2795	53.8662	927.004
ENSG00000049167	ERCC8	protein_coding	4847	2.79702	4.09599	4.48812	3.79371	0.783488
ENSG00000049192	ADAMTS6	protein_coding	8567	0.0231019	0.046722	0.0281359	0.0326533	0.000154782
ENSG00000049239	H6PD	protein_coding	9321	31.6162	16.6617	13.1756	20.4845	95.9738
ENSG00000049245	VAMP3	protein_coding	2760	72.1025	63.2887	61.7011	65.6974	31.3987
ENSG00000049246	PER3	protein_coding	8099	18.8408	11.7426	9.64281	13.4088	23.2329
ENSG00000049247	UTS2	protein_coding	1791	0	0.134093	0.134584	0.0895591	0.00601568
ENSG00000049249	TNFRSF9	protein_coding	6331	8.17479	4.74176	10.5843	7.83362	8.62115
ENSG00000049283	EPN3	protein_coding	4642	0.255813	0.638083	0.68802	0.527305	0.0559042
ENSG00000049323	LTBP1	protein_coding	7329	18.3494	35.1497	24.0416	25.8469	73.0068
ENSG00000049449	RCN1	protein_coding	7225	57.0322	60.1426	56.0982	57.7577	4.48401
ENSG00000049540	ELN	protein_coding	6542	0.363035	0.721974	0.847437	0.644149	0.063204
ENSG00000049541	RFC2	protein_coding	2211	30.0765	40.2259	39.1105	36.471	30.9776
ENSG00000049618	ARID1B	protein_coding	16334	2.84137	2.29368	2.33529	2.49011	0.0929672
ENSG00000049656	CLPTM1L	protein_coding	6557	14.6693	15.8349	16.1747	15.5596	0.623444
ENSG00000049759	NEDD4L	protein_coding	16120	2.09332	1.84242	1.58501	1.84025	0.0646006
ENSG00000049768	FOXP3	protein_coding	2647	0	0.0302431	0	0.010081	0.000304882
ENSG00000049769	PPP1R3F	protein_coding	4173	2.84564	3.29959	2.75813	2.96779	0.084485
ENSG00000049860	HEXB	protein_coding	5067	25.3691	23.6353	18.2909	22.4318	13.6116
ENSG00000049883	PTCD2	protein_coding	3694	2.81281	3.3157	3.70304	3.27718	0.199244
ENSG00000050030	KIAA2022	protein_coding	11757	0.0336675	0.020427	0.0307528	0.0282824	4.84046e-05
ENSG00000050130	JKAMP	protein_coding	4350	16.5611	16.9493	18.8122	17.4409	1.44816
ENSG00000050165	DKK3	protein_coding	5059	16.1179	12.4693	9.19565	12.5943	11.9913
ENSG00000050327	ARHGEF5	protein_coding	5818	3.36774	3.02712	3.63549	3.34345	0.0929731
ENSG00000050344	NFE2L3	protein_coding	4249	1.58369	6.31158	3.60228	3.83252	5.62801
ENSG00000050393	MCUR1	protein_coding	6057	7.82574	9.23847	8.64554	8.56991	0.503241
ENSG00000050405	LIMA1	protein_coding	6317	3.2897	2.19238	1.93649	2.47285	0.516792
ENSG00000050426	LETMD1	protein_coding	6032	6.80823	6.70209	6.42362	6.64465	0.0394562
ENSG00000050438	SLC4A8	protein_coding	17980	0.473321	0.743545	0.713871	0.643579	0.0219609
ENSG00000050555	LAMC3	protein_coding	7594	0.27365	1.47583	2.93603	1.56184	1.77762
ENSG00000050628	PTGER3	protein_coding	9653	0.0307543	0.00829312	0	0.0130158	0.000253185
ENSG00000050730	TNIP3	protein_coding	3768	0	0.0849825	0.0959556	0.0603127	0.00275832
ENSG00000050748	MAPK9	protein_coding	8955	3.98923	5.90903	5.77367	5.22397	1.14803
ENSG00000050767	COL23A1	protein_coding	3586	0.0827863	0	0.0336085	0.0387983	0.00173359
ENSG00000050820	BCAR1	protein_coding	9178	12.1944	14.1389	11.2405	12.5246	2.18192
ENSG00000051009	FAM160A2	protein_coding	4736	2.29841	1.97767	1.81951	2.03187	0.05954
ENSG00000051108	HERPUD1	protein_coding	5155	11.0379	7.09689	7.20082	8.4452	5.04426
ENSG00000051128	HOMER3	protein_coding	3422	19.5485	39.9098	29.4785	29.6456	103.666
ENSG00000051180	RAD51	protein_coding	3046	1.49443	3.1275	2.31465	2.31219	0.666735
ENSG00000051341	POLQ	protein_coding	9400	3.89512	7.29849	6.54528	5.91296	3.1956
ENSG00000051382	PIK3CB	protein_coding	7850	18.909	16.1025	13.8713	16.2943	6.37212
ENSG00000051523	CYBA	protein_coding	3357	21.1946	27.0422	20.8047	23.0138	12.2088
ENSG00000051596	THOC3	protein_coding	3437	3.31105	7.49992	7.25857	6.02318	5.5313
ENSG00000051620	HEBP2	protein_coding	10356	4.09933	5.70485	4.71328	4.83915	0.656314
ENSG00000051825	MPHOSPH9	protein_coding	10304	12.2064	14.2875	12.7257	13.0732	1.17331
ENSG00000052126	PLEKHA5	protein_coding	12558	11.0714	9.98278	8.78614	9.94678	1.3066
ENSG00000052344	PRSS8	protein_coding	3010	0.197257	0.0797875	0.18018	0.152408	0.00402821
ENSG00000052723	SIKE1	protein_coding	5894	13.2805	9.41246	11.594	11.429	3.7608
ENSG00000052749	RRP12	protein_coding	8529	5.40673	6.41066	9.21318	7.01019	3.89183
ENSG00000052795	FNIP2	protein_coding	10868	8.34052	5.08989	5.99385	6.47476	2.81509
ENSG00000052802	MSMO1	protein_coding	2892	15.6032	28.207	25.7127	23.1743	44.5461
ENSG00000052841	TTC17	protein_coding	11284	10.4272	7.21503	7.91969	8.52063	2.85029
ENSG00000052850	ALX4	protein_coding	5750	0	0	0	0	0
ENSG00000053108	FSTL4	protein_coding	6734	0.117561	0.154543	0.0715891	0.114565	0.00172709
ENSG00000053254	FOXN3	protein_coding	11033	1.05837	1.71237	1.48015	1.41696	0.109926
ENSG00000053328	METTL24	protein_coding	1774	0	0	0	0	0
ENSG00000053371	AKR7A2	protein_coding	1781	12.6683	16.5411	12.0114	13.7403	5.99132
ENSG00000053372	MRTO4	protein_coding	2822	34.2598	46.296	50.1598	43.5719	68.7683
ENSG00000053438	NNAT	protein_coding	1297	0	0	0	0	0
ENSG00000053501	USE1	protein_coding	2431	12.0898	8.29843	8.92375	9.77066	4.13154
ENSG00000053524	MCF2L2	protein_coding	20568	0.149148	0.311371	0.193367	0.217962	0.00703278
ENSG00000053702	NRIP2	protein_coding	2803	0	0	0.0214984	0.00716615	0.000154061
ENSG00000053747	LAMA3	protein_coding	13528	6.52497	2.25461	2.13815	3.63924	6.24896
ENSG00000053770	AP5M1	protein_coding	13034	4.32757	5.60755	6.06115	5.33209	0.808231
ENSG00000053900	ANAPC4	protein_coding	7494	3.69736	7.52037	7.56669	6.26147	4.93155
ENSG00000053918	KCNQ1	protein_coding	3971	0	0.0604786	0	0.0201595	0.00121922
ENSG00000054116	TRAPPC3	protein_coding	3527	17.1148	19.951	21.6301	19.5653	5.20853
ENSG00000054118	THRAP3	protein_coding	4736	23.0259	24.5941	24.099	23.9063	0.642644
ENSG00000054148	PHPT1	protein_coding	1903	36.3484	29.5731	29.2909	31.7375	15.9655
ENSG00000054179	ENTPD2	protein_coding	2633	0.0375834	0	0.0228865	0.0201566	0.000358718
ENSG00000054219	LY75	protein_coding	8798	4.6003	6.60591	7.63012	6.27878	2.3752
ENSG00000054267	ARID4B	protein_coding	11073	5.88935	6.39821	6.09513	6.12756	0.0655226
ENSG00000054277	OPN3	protein_coding	3442	1.38	2.41882	3.04627	2.28169	0.70822
ENSG00000054282	SDCCAG8	protein_coding	5322	4.48115	3.20394	3.1251	3.6034	0.579389
ENSG00000054356	PTPRN	protein_coding	8261	0.0119788	0	0.0145891	0.00885597	6.05244e-05
ENSG00000054392	HHAT	protein_coding	6641	0.387425	0.662994	0.580733	0.543717	0.0200122
ENSG00000054523	KIF1B	protein_coding	17693	9.32914	8.39763	7.13531	8.28736	1.21235
ENSG00000054598	FOXC1	protein_coding	3926	1.38631	1.59047	1.05908	1.34528	0.0718551
ENSG00000054611	TBC1D22A	protein_coding	5315	4.95251	2.8768	2.47163	3.43365	1.77125
ENSG00000054654	SYNE2	protein_coding	31374	7.68973	3.54671	2.86953	4.70199	6.80959
ENSG00000054690	PLEKHH1	protein_coding	10817	0.731864	0.754872	0.818918	0.768552	0.00203494
ENSG00000054793	ATP9A	protein_coding	8317	17.5736	9.92367	9.57844	12.3586	20.4273
ENSG00000054796	SPO11	protein_coding	1867	0	0	0	0	0
ENSG00000054803	CBLN4	protein_coding	3024	0	0	0	0	0
ENSG00000054938	CHRDL2	protein_coding	3135	0	0	0	0	0
ENSG00000054965	FAM168A	protein_coding	7823	20.7326	12.8528	11.3156	14.967	25.5221
ENSG00000054967	RELT	protein_coding	6322	2.42619	3.90011	3.28848	3.20492	0.548345
ENSG00000054983	GALC	protein_coding	6825	2.50836	3.40154	3.39929	3.10306	0.265252
ENSG00000055044	NOP58	protein_coding	3299	9.9887	20.3834	19.7823	16.7181	34.0543
ENSG00000055070	SZRD1	protein_coding	4747	27.5587	24.4022	23.967	25.3093	3.84235
ENSG00000055118	KCNH2	protein_coding	5877	1.16182	0.435888	0.328114	0.641942	0.205612
ENSG00000055130	CUL1	protein_coding	3548	15.5074	23.6009	24.4913	21.1999	24.5014
ENSG00000055147	FAM114A2	protein_coding	6543	2.01151	2.6917	2.35772	2.35364	0.115676
ENSG00000055163	CYFIP2	protein_coding	10585	0.00934881	0.0151258	0.0170789	0.0138512	1.61572e-05
ENSG00000055208	TAB2	protein_coding	5528	16.469	15.2779	15.7736	15.8402	0.35798
ENSG00000055211	GINM1	protein_coding	2248	38.2535	23.1471	26.5112	29.3039	62.8997
ENSG00000055332	EIF2AK2	protein_coding	10753	11.6691	23.1606	25.263	20.0309	53.5448
ENSG00000055483	USP36	protein_coding	9235	23.2204	21.1684	22.3488	22.2459	1.06055
ENSG00000055609	KMT2C	protein_coding	20114	8.60476	6.23266	6.21356	7.01699	1.89084
ENSG00000055732	MCOLN3	protein_coding	6623	2.80899	2.41744	2.69319	2.63987	0.0404603
ENSG00000055813	CCDC85A	protein_coding	3982	0.22366	0.0402077	0.0605325	0.108133	0.0101131
ENSG00000055917	PUM2	protein_coding	6978	8.15425	10.8987	9.16251	9.40514	1.92709
ENSG00000055950	MRPL43	protein_coding	3573	11.2999	13.0398	16.2077	13.5158	6.19148
ENSG00000055955	ITIH4	protein_coding	5462	0.217409	0.161221	0.121359	0.166663	0.00232861
ENSG00000055957	ITIH1	protein_coding	4384	0	0	0	0	0
ENSG00000056050	C4orf27	protein_coding	1436	2.61864	4.34831	4.82585	3.93093	1.34859
ENSG00000056097	ZFR	protein_coding	6792	7.12457	8.74554	8.85448	8.24153	0.938667
ENSG00000056277	ZNF280C	protein_coding	4634	9.86582	8.24029	10.6242	9.57677	1.48341
ENSG00000056291	NPFFR2	protein_coding	2359	0	0	0	0	0
ENSG00000056487	PHF21B	protein_coding	5753	0.395622	0.166981	0.251389	0.271331	0.0133675
ENSG00000056558	TRAF1	protein_coding	6449	12.7207	13.1457	17.922	14.5961	8.34125
ENSG00000056586	RC3H2	protein_coding	11545	31.1314	19.1657	20.1528	23.4833	44.1139
ENSG00000056678	KIFC1	processed_transcript	330	0	0	0	0	0
ENSG00000056736	IL17RB	protein_coding	3038	3.5179	2.02901	4.16545	3.23745	1.20008
ENSG00000056972	TRAF3IP2	protein_coding	6553	2.34066	3.62824	3.2921	3.087	0.446015
ENSG00000056998	GYG2	protein_coding	3646	0.0542826	0.351304	0.36361	0.256399	0.0306762
ENSG00000057019	DCBLD2	protein_coding	11274	328.997	348.24	373.453	350.23	497.063
ENSG00000057149	SERPINB3	protein_coding	2182	0	0	0	0	0
ENSG00000057252	SOAT1	protein_coding	7005	18.6189	26.6274	26.203	23.8164	20.3057
ENSG00000057294	PKP2	protein_coding	7043	0	0.0113664	0.00855603	0.00664081	3.50498e-05
ENSG00000057468	MSH4	protein_coding	3266	0.636283	0.367668	0.442818	0.482256	0.0192051
ENSG00000057593	F7	protein_coding	3795	0	0	0.0158788	0.00529294	8.40456e-05
ENSG00000057608	GDI2	protein_coding	4033	77.88	109.133	113.393	100.135	376.014
ENSG00000057657	PRDM1	protein_coding	6369	0.590418	1.11866	0.567688	0.758923	0.0971885
ENSG00000057663	ATG5	protein_coding	3953	10.0134	15.9378	12.7594	12.9035	8.79027
ENSG00000057704	TMCC3	protein_coding	6515	3.72134	4.26379	4.26399	4.08304	0.0981212
ENSG00000057757	PITHD1	protein_coding	2186	41.5566	46.3988	47.5245	45.1599	10.0549
ENSG00000057935	MTA3	protein_coding	10580	1.91741	3.30656	3.24083	2.8216	0.614248
ENSG00000058056	USP13	protein_coding	8440	5.55755	7.48367	5.8618	6.30101	1.07217
ENSG00000058063	ATP11B	protein_coding	9196	15.6463	16.3659	14.1018	15.3713	1.33828
ENSG00000058085	LAMC2	protein_coding	6543	7.90992	2.82628	2.55113	4.42911	9.10595
ENSG00000058091	CDK14	protein_coding	6841	17.7779	15.435	15.6618	16.2915	1.66972
ENSG00000058262	SEC61A1	protein_coding	4697	105.889	96.8755	97.1321	99.9654	26.3298
ENSG00000058272	PPP1R12A	protein_coding	12490	10.9257	9.15263	11.3331	10.4705	1.34407
ENSG00000058335	RASGRF1	protein_coding	9929	0.019933	0.00806259	0.0060691	0.0113549	5.6181e-05
ENSG00000058404	CAMK2B	protein_coding	8159	0	0	0	0	0
ENSG00000058453	CROCC	protein_coding	8871	3.33538	3.96161	2.89379	3.39693	0.287903
ENSG00000058600	POLR3E	protein_coding	9488	3.859	5.02022	5.63351	4.83757	0.812243
ENSG00000058668	ATP2B4	protein_coding	9721	71.4108	64.2091	52.4866	62.7022	91.2344
ENSG00000058673	ZC3H11A	protein_coding	9700	16.9451	15.5155	15.034	15.8315	0.988046
ENSG00000058729	RIOK2	protein_coding	5502	2.05037	6.16915	5.34477	4.52143	4.74952
ENSG00000058799	YIPF1	protein_coding	2075	14.164	14.236	13.417	13.939	0.205687
ENSG00000058804	NDC1	protein_coding	5135	12.8731	21.4827	23.3882	19.248	31.3873
ENSG00000058866	DGKG	protein_coding	10978	0.766201	1.83034	1.5699	1.38881	0.307691
ENSG00000059122	FLYWCH1	protein_coding	8419	5.55966	7.30266	6.37029	6.41087	0.760749
ENSG00000059145	UNKL	protein_coding	7494	5.91577	6.74056	6.07908	6.24514	0.190748
ENSG00000059377	TBXAS1	protein_coding	6271	0.694326	2.39995	1.89304	1.66244	0.767168
ENSG00000059378	PARP12	protein_coding	6285	2.58218	10.9158	11.4	8.29934	24.5731
ENSG00000059573	ALDH18A1	protein_coding	3766	23.57	27.1663	31.3941	27.3768	15.3376
ENSG00000059588	TARBP1	protein_coding	7743	5.99392	6.57549	6.16376	6.24439	0.0894319
ENSG00000059691	GATB	protein_coding	11757	1.22045	1.52522	1.88105	1.54224	0.109315
ENSG00000059728	MXD1	protein_coding	6351	9.11509	10.4872	10.4656	10.0226	0.617851
ENSG00000059758	CDK17	protein_coding	6547	4.29263	5.34342	5.2188	4.95162	0.329582
ENSG00000059769	DNAJC25	protein_coding	2586	28.6616	22.4744	24.5841	25.24	9.89305
ENSG00000059804	SLC2A3	protein_coding	6159	3.05275	8.39658	5.67476	5.70803	7.13998
ENSG00000059915	PSD	protein_coding	6338	0.156133	0.126307	0.218678	0.16704	0.00222232
ENSG00000060069	CTDP1	protein_coding	7415	1.13437	1.112	1.00772	1.0847	0.00456919
ENSG00000060138	YBX3	protein_coding	8610	14.7689	15.0809	17.4621	15.7706	2.17021
ENSG00000060140	STYK1	protein_coding	3424	0.635823	1.84703	1.97113	1.48466	0.544242
ENSG00000060237	WNK1	protein_coding	14370	49.9951	35.3472	34.2732	39.8718	77.1483
ENSG00000060303	RPS17P5	processed_pseudogene	408	3.15305	5.49387	4.57859	4.4085	1.39156
ENSG00000060339	CCAR1	protein_coding	6002	8.0953	8.57621	11.3653	9.3456	3.11718
ENSG00000060491	OGFR	protein_coding	4702	16.3315	22.0479	19.1725	19.184	8.1694
ENSG00000060558	GNA15	protein_coding	2613	4.62027	9.86499	4.81989	6.43505	8.83333
ENSG00000060566	CREB3L3	protein_coding	2678	0.184759	0.089679	0.11251	0.128983	0.00246359
ENSG00000060642	PIGV	protein_coding	3382	13.5474	11.3381	11.1005	11.9954	1.82066
ENSG00000060656	PTPRU	protein_coding	6682	7.81942	8.96139	5.73562	7.50548	2.67531
ENSG00000060688	SNRNP40	protein_coding	3881	9.17923	13.882	15.0922	12.7178	9.75731
ENSG00000060709	RIMBP2	protein_coding	8731	0.011334	0	0.0138037	0.00837924	5.41836e-05
ENSG00000060718	COL11A1	protein_coding	8265	0	0	0	0	0
ENSG00000060749	QSER1	protein_coding	10537	22.0322	18.1425	18.7637	19.6462	4.36645
ENSG00000060762	MPC1	protein_coding	1546	3.26443	3.46933	5.06715	3.93364	0.974134
ENSG00000060971	ACAA1	protein_coding	7106	5.80708	4.67523	4.48601	4.98944	0.510354
ENSG00000060982	BCAT1	protein_coding	11775	17.3627	27.9762	26.4377	23.9255	32.8951
ENSG00000061273	HDAC7	protein_coding	9928	3.19956	3.57209	3.31406	3.3619	0.0364106
ENSG00000061337	LZTS1	protein_coding	5706	0.173427	0.112238	0.063365	0.116343	0.00304102
ENSG00000061455	PRDM6	protein_coding	9350	0	0.0171237	0.0193348	0.0121528	0.000111991
ENSG00000061492	WNT8A	protein_coding	2089	0	0	0	0	0
ENSG00000061656	SPAG4	protein_coding	2240	1.9438	3.1807	2.39426	2.50625	0.391884
ENSG00000061676	NCKAP1	protein_coding	22520	5.85746	9.92493	8.60553	8.1293	4.30617
ENSG00000061794	MRPS35	protein_coding	1979	47.1034	70.7901	84.62	67.5045	359.969
ENSG00000061918	GUCY1B3	protein_coding	3724	3.85306	2.77307	2.81559	3.14724	0.374088
ENSG00000061936	SFSWAP	protein_coding	10157	9.50893	8.52002	8.21109	8.74668	0.45963
ENSG00000061938	TNK2	protein_coding	11297	7.22667	3.75572	2.81111	4.59783	5.40616
ENSG00000061987	MON2	protein_coding	16014	8.00234	5.99376	5.58424	6.52678	1.67489
ENSG00000062038	CDH3	protein_coding	6236	5.36362	2.11816	3.55608	3.67929	2.64464
ENSG00000062096	ARSF	protein_coding	2204	0	0	0	0	0
ENSG00000062194	GPBP1	protein_coding	6472	6.52885	7.11229	6.44314	6.69476	0.132586
ENSG00000062282	DGAT2	protein_coding	7905	1.53975	1.32663	2.03535	1.63391	0.132221
ENSG00000062370	ZNF112	protein_coding	3848	3.83176	3.39104	3.24164	3.48815	0.0941323
ENSG00000062485	CS	protein_coding	6402	11.5311	11.8292	14.8721	12.7441	3.41834
ENSG00000062524	LTK	protein_coding	3490	1.38937	0.711077	0.656127	0.918858	0.166791
ENSG00000062582	MRPS24	protein_coding	2613	10.9826	15.1958	15.4513	13.8766	6.29753
ENSG00000062598	ELMO2	protein_coding	6598	5.92423	6.11503	6.1283	6.05585	0.0130374
ENSG00000062650	WAPAL	protein_coding	7280	4.82552	5.86106	6.73788	5.80815	0.916375
ENSG00000062716	VMP1	protein_coding	6916	115.326	187.771	220.861	174.653	2913.48
ENSG00000062725	APPBP2	protein_coding	9876	16.062	11.0321	11.1111	12.7351	8.3029
ENSG00000062822	POLD1	protein_coding	4858	6.72208	10.1674	7.7775	8.22231	3.11587
ENSG00000063015	SEZ6	protein_coding	5115	0	0	0.0117811	0.00392702	4.62645e-05
ENSG00000063046	EIF4B	protein_coding	6146	31.7996	21.7913	25.2767	26.2892	25.8103
ENSG00000063127	SLC6A16	protein_coding	3599	2.44712	1.37908	1.20554	1.67725	0.452059
ENSG00000063169	GLTSCR1	protein_coding	7507	2.08275	1.80219	1.29238	1.72577	0.160553
ENSG00000063176	SPHK2	protein_coding	6009	2.8984	2.86429	2.82798	2.86356	0.00123987
ENSG00000063177	RPL18	protein_coding	4209	38.9105	41.3296	44.2108	41.4836	7.0412
ENSG00000063180	CA11	protein_coding	2075	14.6886	6.28854	9.206	10.061	18.1885
ENSG00000063241	ISOC2	protein_coding	4408	16.7922	22.5559	21.6406	20.3296	9.59423
ENSG00000063244	U2AF2	protein_coding	4115	19.3345	19.5513	20.4723	19.7861	0.364976
ENSG00000063245	EPN1	protein_coding	17616	4.55014	6.14398	4.88827	5.19413	0.705242
ENSG00000063322	MED29	protein_coding	3835	60.8451	53.6891	48.7738	54.436	36.8477
ENSG00000063438	AHRR	protein_coding	7678	1.35328	1.11562	0.981052	1.14998	0.0355247
ENSG00000063515	GSC2	protein_coding	1033	0	0	0	0	0
ENSG00000063587	ZNF275	protein_coding	8139	3.95148	4.37693	3.84261	4.057	0.0797253
ENSG00000063601	MTMR1	protein_coding	6323	14.6174	11.7871	11.1219	12.5088	3.44538
ENSG00000063660	GPC1	protein_coding	6516	48.2181	68.9104	46.5453	54.5579	155.194
ENSG00000063761	ADCK1	protein_coding	5317	1.07947	0.526965	0.691342	0.765924	0.080486
ENSG00000063854	HAGH	protein_coding	5975	3.39518	3.5103	3.34834	3.41794	0.00694542
ENSG00000063978	RNF4	protein_coding	7270	7.60895	16.5613	14.9283	13.0328	22.7305
ENSG00000064012	CASP8	protein_coding	7243	6.32572	13.1304	12.3632	10.6064	13.8906
ENSG00000064042	LIMCH1	protein_coding	10862	1.25724	1.03181	1.18168	1.15691	0.0131647
ENSG00000064102	ASUN	protein_coding	3345	10.0288	15.5081	16.4657	14.0009	12.0621
ENSG00000064115	TM7SF3	protein_coding	3888	22.9322	23.6578	18.3663	21.6521	8.22889
ENSG00000064195	DLX3	protein_coding	2715	0.619621	0.0589713	0.488296	0.388963	0.0859824
ENSG00000064199	SPA17	protein_coding	5205	0.969609	1.95327	1.82922	1.58404	0.286987
ENSG00000064201	TSPAN32	protein_coding	3793	0.104358	0.0211056	0.0317744	0.0524126	0.00205218
ENSG00000064205	WISP2	protein_coding	4981	0.238403	0.594656	0.399234	0.410764	0.0318286
ENSG00000064218	DMRT3	protein_coding	2387	0	0	0	0	0
ENSG00000064225	ST3GAL6	protein_coding	6288	1.5108	0.674751	0.891252	1.0256	0.18828
ENSG00000064270	ATP2C2	protein_coding	7352	0	0	0	0	0
ENSG00000064300	NGFR	protein_coding	4150	0.357677	0.23148	0.304931	0.298029	0.00401712
ENSG00000064309	CDON	protein_coding	10600	10.2878	2.06931	3.10396	5.15369	20.037
ENSG00000064313	TAF2	protein_coding	6547	12.5	14.3673	14.2942	13.7205	1.11854
ENSG00000064393	HIPK2	protein_coding	15402	15.1179	21.0763	16.8824	17.6922	9.36737
ENSG00000064419	TNPO3	protein_coding	4647	10.541	16.5723	16.6373	14.5835	12.2579
ENSG00000064489	MEF2BNB-MEF2B	protein_coding	1931	10.1981	11.069	9.76769	10.3449	0.439538
ENSG00000064490	RFXANK	protein_coding	2503	9.64664	11.322	9.05226	10.007	1.38529
ENSG00000064545	TMEM161A	protein_coding	3281	6.66551	6.88055	8.04448	7.19685	0.550422
ENSG00000064547	LPAR2	protein_coding	2980	3.95165	4.53995	3.07367	3.85509	0.544483
ENSG00000064601	CTSA	protein_coding	5856	29.6905	17.6347	18.6255	21.9836	44.7932
ENSG00000064607	SUGP2	protein_coding	7744	35.5755	38.29	31.6708	35.1788	11.0716
ENSG00000064651	SLC12A2	protein_coding	10664	2.86738	1.61398	2.70108	2.39415	0.463409
ENSG00000064652	SNX24	protein_coding	3550	6.85731	10.5084	7.18029	8.18201	4.08525
ENSG00000064655	EYA2	protein_coding	3618	0	0.0221264	0	0.00737548	0.000163193
ENSG00000064666	CNN2	protein_coding	3645	1.52033	1.95467	0.859678	1.44489	0.304018
ENSG00000064687	ABCA7	protein_coding	8367	0.697798	0.746286	0.460936	0.635006	0.0233132
ENSG00000064692	SNCAIP	protein_coding	7325	0.0135095	0	0	0.00450317	6.08356e-05
ENSG00000064703	DDX20	protein_coding	6019	3.94579	4.93435	6.80792	5.22935	2.11322
ENSG00000064726	BTBD1	protein_coding	4169	15.6423	20.6422	19.1375	18.474	6.58002
ENSG00000064763	FAR2	protein_coding	5411	0.164593	2.35234	0.0779562	0.864963	1.66109
ENSG00000064787	BCAS1	protein_coding	8186	0.0120886	0	0	0.00402953	4.87113e-05
ENSG00000064835	POU1F1	protein_coding	1569	0	0	0	0	0
ENSG00000064886	CHI3L2	protein_coding	3295	7.11771	1.77357	1.33505	3.40878	10.3652
ENSG00000064932	SBNO2	protein_coding	6626	8.25888	9.42374	9.05812	8.91358	0.354897
ENSG00000064933	PMS1	protein_coding	5448	2.68826	4.81967	5.80701	4.43831	2.54071
ENSG00000064961	HMG20B	protein_coding	3857	14.8038	27.1688	19.6232	20.5319	38.8425
ENSG00000064989	CALCRL	protein_coding	6144	0.43487	0.182414	0.0980796	0.238455	0.0307124
ENSG00000064995	TAF11	protein_coding	1580	21.1693	17.48	22.3115	20.3203	6.37641
ENSG00000064999	ANKS1A	protein_coding	6777	7.21335	5.74089	5.95755	6.30393	0.632018
ENSG00000065000	AP3D1	protein_coding	8601	13.2541	18.1589	15.3225	15.5785	6.06327
ENSG00000065029	ZNF76	protein_coding	6789	6.61755	4.07991	3.70135	4.7996	2.51453
ENSG00000065054	SLC9A3R2	protein_coding	3550	15.0248	12.8988	12.5443	13.4893	1.79972
ENSG00000065057	NTHL1	protein_coding	2430	5.74196	6.45699	7.7123	6.63708	0.99489
ENSG00000065060	UHRF1BP1	protein_coding	9908	9.12867	6.73845	6.52595	7.46436	2.08874
ENSG00000065135	GNAI3	protein_coding	27174	3.77635	4.89029	5.23345	4.63337	0.580295
ENSG00000065150	IPO5	protein_coding	9671	15.8499	19.5933	20.8677	18.7703	6.8024
ENSG00000065154	OAT	protein_coding	3388	38.4087	43.0748	52.5586	44.6807	51.9894
ENSG00000065183	WDR3	protein_coding	10275	8.16698	13.3072	15.1897	12.2213	13.2139
ENSG00000065243	PKN2	protein_coding	6897	17.2748	16.7257	17.0724	17.0243	0.0771207
ENSG00000065268	WDR18	protein_coding	2357	7.89306	9.30618	9.94535	9.0482	1.10289
ENSG00000065308	TRAM2	protein_coding	6908	29.9679	24.6835	23.2125	25.9547	12.6206
ENSG00000065320	NTN1	protein_coding	6383	0.713149	0.890459	1.26506	0.956221	0.0793941
ENSG00000065325	GLP2R	protein_coding	6052	0	0.0132276	0.00995706	0.00772822	4.74682e-05
ENSG00000065328	MCM10	protein_coding	5454	8.01963	15.6173	16.076	13.2377	20.4734
ENSG00000065357	DGKA	protein_coding	10215	1.44343	1.26173	1.08545	1.26354	0.0320397
ENSG00000065361	ERBB3	protein_coding	8658	0.331457	0.258893	0.341043	0.310464	0.00201766
ENSG00000065371	ROPN1	protein_coding	4518	0.284737	0.301219	0.12004	0.235332	0.0100371
ENSG00000065413	ANKRD44	protein_coding	11665	0.551412	0.535291	0.46493	0.517211	0.00211493
ENSG00000065427	KARS	protein_coding	4065	12.1232	21.643	20.7834	18.1832	27.7277
ENSG00000065457	ADAT1	protein_coding	4486	9.30894	12.5452	11.109	10.9877	2.62932
ENSG00000065485	PDIA5	protein_coding	4030	5.42668	4.66813	4.65035	4.91505	0.196403
ENSG00000065491	TBC1D22B	protein_coding	3462	8.1178	6.42833	7.08431	7.21015	0.725459
ENSG00000065518	NDUFB4	protein_coding	1889	16.0301	19.9604	17.5134	17.8346	3.93917
ENSG00000065526	SPEN	protein_coding	13294	11.8579	8.93029	7.77842	9.5222	4.42327
ENSG00000065534	MYLK	protein_coding	22167	9.06672	4.74174	4.06682	5.95843	7.36
ENSG00000065548	ZC3H15	protein_coding	3125	16.6881	36.0689	36.7539	29.837	129.786
ENSG00000065559	MAP2K4	protein_coding	5714	16.4871	16.9101	17.0846	16.8273	0.0944048
ENSG00000065600	TMEM206	protein_coding	2914	1.90172	2.49995	2.70902	2.37023	0.175555
ENSG00000065609	SNAP91	protein_coding	6651	0.0148785	0	0.00906031	0.00797962	5.62187e-05
ENSG00000065613	SLK	protein_coding	7974	26.9421	44.8255	33.7272	35.1649	81.5049
ENSG00000065615	CYB5R4	protein_coding	9635	4.58068	4.89377	4.0778	4.51742	0.169455
ENSG00000065618	COL17A1	protein_coding	6426	7.11457	1.88112	2.09119	3.69563	8.7779
ENSG00000065621	GSTO2	protein_coding	9921	3.02228	5.24491	4.07565	4.11428	1.23614
ENSG00000065665	SEC61A2	protein_coding	3916	1.94579	2.90286	2.80065	2.54977	0.276204
ENSG00000065675	PRKCQ	protein_coding	3295	0.0900976	0.145773	0.0731534	0.103008	0.0014434
ENSG00000065717	TLE2	protein_coding	4038	2.81825	2.31953	1.85048	2.32942	0.234214
ENSG00000065802	ASB1	protein_coding	7410	6.79746	9.0965	7.14013	7.67803	1.53839
ENSG00000065809	FAM107B	protein_coding	7019	0.169182	0.786963	0.326241	0.427462	0.103098
ENSG00000065833	ME1	protein_coding	3371	7.39757	17.5021	14.0506	12.9834	26.3793
ENSG00000065882	TBC1D1	protein_coding	9032	4.86459	9.59011	9.20715	7.88728	6.88917
ENSG00000065883	CDK13	protein_coding	8921	3.26123	2.44082	2.20209	2.63471	0.308641
ENSG00000065911	MTHFD2	protein_coding	4870	17.3937	33.1392	39.8558	30.1296	132.93
ENSG00000065923	SLC9A7	protein_coding	10033	3.06745	4.94699	3.1052	3.70655	1.15438
ENSG00000065970	FOXJ2	protein_coding	6296	7.9216	7.53998	6.24041	7.234	0.776825
ENSG00000065978	YBX1	protein_coding	1962	3.53058	4.121	4.54562	4.06573	0.259864
ENSG00000065989	PDE4A	protein_coding	6646	4.57115	5.19155	4.47916	4.74729	0.150144
ENSG00000066027	PPP2R5A	protein_coding	3825	12.3405	11.197	8.25524	10.5976	4.44189
ENSG00000066032	CTNNA2	protein_coding	7535	0	0	0.00799736	0.00266579	2.13193e-05
ENSG00000066044	ELAVL1	protein_coding	7063	6.9773	7.76393	8.23319	7.65814	0.402708
ENSG00000066056	TIE1	protein_coding	6694	0	0	0	0	0
ENSG00000066084	DIP2B	protein_coding	10361	5.14795	4.01774	4.43765	4.53445	0.326371
ENSG00000066117	SMARCD1	protein_coding	5136	4.87464	5.25273	5.45579	5.19439	0.0869871
ENSG00000066135	KDM4A	protein_coding	5172	10.7338	8.62138	8.23741	9.19752	1.80687
ENSG00000066136	NFYC	protein_coding	6068	3.19638	2.65174	3.07855	2.97555	0.0821132
ENSG00000066185	ZMYND12	protein_coding	2195	0.270498	0.109413	0.301987	0.227299	0.0106708
ENSG00000066230	SLC9A3	protein_coding	2783	0.0355577	0.0287652	0.0216529	0.0286586	4.83444e-05
ENSG00000066248	NGEF	protein_coding	4687	28.7983	65.0744	48.8561	47.5763	330.218
ENSG00000066279	ASPM	protein_coding	10938	15.95	31.4637	29.502	25.6386	71.363
ENSG00000066294	CD84	protein_coding	9255	0	0	0	0	0
ENSG00000066322	ELOVL1	protein_coding	2507	42.4722	61.3413	57.5199	53.7778	99.5132
ENSG00000066336	SPI1	protein_coding	2069	0	0	0	0	0
ENSG00000066379	ZNRD1	protein_coding	3672	4.25796	6.54032	7.89355	6.23061	3.37632
ENSG00000066382	MPPED2	protein_coding	8197	0.0120724	0	0	0.00402412	4.85807e-05
ENSG00000066405	CLDN18	protein_coding	3880	0.943664	0.495176	0.559115	0.665985	0.0588512
ENSG00000066422	ZBTB11	protein_coding	7416	7.93952	5.74278	6.28928	6.6572	1.30794
ENSG00000066427	ATXN3	protein_coding	28202	2.07374	1.12124	1.40811	1.53436	0.238772
ENSG00000066455	GOLGA5	protein_coding	3295	31.2939	25.0729	24.0675	26.8114	15.3221
ENSG00000066468	FGFR2	protein_coding	7486	0.185066	0.0213875	0.0402485	0.0822339	0.0080197
ENSG00000066557	LRRC40	protein_coding	2884	10.3967	20.624	23.5483	18.1897	47.6856
ENSG00000066583	ISOC1	protein_coding	1940	4.33575	5.98338	7.36167	5.8936	2.2951
ENSG00000066629	EML1	protein_coding	8899	0.1112	1.36736	0.758415	0.745658	0.394606
ENSG00000066651	TRMT11	protein_coding	2690	3.60513	5.11866	4.70432	4.47604	0.611779
ENSG00000066654	THUMPD1	protein_coding	5092	15.8386	15.9101	16.5798	16.1095	0.16718
ENSG00000066697	MSANTD3	protein_coding	3253	24.3362	31.3766	29.2501	28.321	13.0393
ENSG00000066735	KIF26A	protein_coding	6756	0.0732365	0.130342	0.133792	0.112457	0.00115666
ENSG00000066739	ATG2B	protein_coding	12722	6.33942	4.58725	5.16299	5.36322	0.797594
ENSG00000066777	ARFGEF1	protein_coding	10970	7.10832	5.96935	6.12489	6.40085	0.381429
ENSG00000066813	ACSM2B	protein_coding	8158	0	0	0	0	0
ENSG00000066827	ZFAT	protein_coding	8900	1.2453	0.692598	0.873433	0.937112	0.0794122
ENSG00000066855	MTFR1	protein_coding	4629	10.4751	12.417	12.9659	11.9527	1.71279
ENSG00000066923	STAG3	protein_coding	8583	2.52495	1.56693	1.60778	1.89989	0.293443
ENSG00000066926	FECH	protein_coding	4473	2.03534	3.14988	2.53273	2.57265	0.311747
ENSG00000066933	MYO9A	protein_coding	20253	5.52612	4.37166	3.6121	4.50329	0.92887
ENSG00000067048	DDX3Y	protein_coding	5738	4.75988	2.99956	19.9747	9.24471	87.124
ENSG00000067057	PFKP	protein_coding	4836	37.6307	63.384	56.6839	52.5662	178.524
ENSG00000067064	IDI1	protein_coding	3589	9.81576	18.491	16.3033	14.87	20.3558
ENSG00000067066	SP100	protein_coding	12618	6.61126	15.328	13.9021	11.9471	21.8621
ENSG00000067082	KLF6	protein_coding	6139	41.2335	60.6497	59.8773	53.9202	120.863
ENSG00000067113	PPAP2A	protein_coding	2016	45.1099	32.0055	23.9127	33.6761	114.423
ENSG00000067141	NEO1	protein_coding	8117	0.158488	0.0690371	0.0593915	0.0956387	0.00298574
ENSG00000067167	TRAM1	protein_coding	3878	127.818	105.155	110.513	114.495	140.287
ENSG00000067177	PHKA1	protein_coding	6350	17.7032	14.9517	17.9831	16.8794	2.80642
ENSG00000067182	TNFRSF1A	protein_coding	4005	62.0675	64.5825	58.1988	61.6163	10.3406
ENSG00000067191	CACNB1	protein_coding	7094	1.70183	1.30902	0.993859	1.3349	0.125808
ENSG00000067208	EVI5	protein_coding	8276	5.83508	3.3275	3.21106	4.12455	2.19783
ENSG00000067221	STOML1	protein_coding	10461	2.39329	1.89018	1.83759	2.04035	0.0941136
ENSG00000067225	PKM	protein_coding	8571	47.1406	63.7271	58.8891	56.5856	72.7576
ENSG00000067248	DHX29	protein_coding	4734	9.74103	15.6928	13.4675	12.9671	9.04364
ENSG00000067334	DNTTIP2	protein_coding	7519	14.5955	24.1576	26.9924	21.9152	42.1925
ENSG00000067365	METTL22	protein_coding	8254	3.34493	3.61763	3.36563	3.44273	0.0230503
ENSG00000067369	TP53BP1	protein_coding	12991	7.99061	6.25466	5.82145	6.68891	1.31775
ENSG00000067445	TRO	protein_coding	6716	3.96359	2.8846	3.05069	3.29963	0.337534
ENSG00000067533	RRP15	protein_coding	7883	2.8998	4.07224	5.1752	4.04908	1.29477
ENSG00000067560	RHOA	protein_coding	2582	72.2824	71.4032	68.3819	70.6892	4.18585
ENSG00000067596	DHX8	protein_coding	9302	4.35105	4.92266	4.81977	4.69783	0.0928373
ENSG00000067601	PMS2P4	transcribed_unprocessed_pseudogene	1060	2.80067	1.73701	1.36438	1.96735	0.55553
ENSG00000067606	PRKCZ	protein_coding	7636	2.39747	1.4153	1.16795	1.66024	0.422924
ENSG00000067646	ZFY	protein_coding	5737	0.189738	0.25117	3.0671	1.16934	2.70208
ENSG00000067704	IARS2	protein_coding	4165	27.8221	35.558	38.8327	34.0709	31.9671
ENSG00000067715	SYT1	protein_coding	6494	18.9869	7.19914	7.88745	11.3578	43.7701
ENSG00000067798	NAV3	protein_coding	11153	0.816288	1.57911	1.7722	1.3892	0.25549
ENSG00000067829	IDH3G	protein_coding	2717	26.9519	21.0667	26.7034	24.9073	11.0783
ENSG00000067836	ROGDI	protein_coding	3683	3.46605	3.36907	2.29064	3.04192	0.425671
ENSG00000067840	PDZD4	protein_coding	4341	0.159572	0.129089	0.222106	0.170255	0.00224866
ENSG00000067842	ATP2B3	protein_coding	7534	0	0	0	0	0
ENSG00000067900	ROCK1	protein_coding	11064	4.50781	4.08082	3.93782	4.17548	0.0879427
ENSG00000067955	CBFB	protein_coding	4129	18.1186	21.4626	19.3959	19.659	2.8476
ENSG00000067992	PDK3	protein_coding	2695	3.67188	7.24789	6.90923	5.943	3.89716
ENSG00000068001	HYAL2	protein_coding	4545	12.8677	10.4096	10.5671	11.2815	1.89333
ENSG00000068024	HDAC4	protein_coding	13368	1.37687	2.14386	1.59576	1.7055	0.1561
ENSG00000068028	RASSF1	protein_coding	3683	11.2848	13.3676	11.535	12.0625	1.29317
ENSG00000068078	FGFR3	protein_coding	4834	0.552719	0.430573	0.386443	0.456578	0.00741915
ENSG00000068079	IFI35	protein_coding	1973	8.02491	13.8765	12.4308	11.444	9.2904
ENSG00000068097	HEATR6	protein_coding	4868	25.6744	17.5631	18.0483	20.4286	20.6975
ENSG00000068120	COASY	protein_coding	4032	8.90909	9.01396	9.63983	9.18763	0.156114
ENSG00000068137	PLEKHH3	protein_coding	4803	5.43924	4.68354	3.40006	4.50761	1.06278
ENSG00000068305	MEF2A	protein_coding	6925	7.05918	6.79732	5.20369	6.3534	1.00851
ENSG00000068308	OTUD5	protein_coding	3592	30.4145	26.0753	29.5597	28.6832	5.28321
ENSG00000068323	TFE3	protein_coding	4283	26.0851	25.644	26.7885	26.1726	0.333202
ENSG00000068354	TBC1D25	protein_coding	4223	10.6151	8.35984	8.00519	8.99338	2.00395
ENSG00000068366	ACSL4	protein_coding	6415	27.8438	32.246	37.8	32.6299	24.892
ENSG00000068383	INPP5A	protein_coding	3706	6.00792	11.1461	10.878	9.34404	8.3652
ENSG00000068394	GPKOW	protein_coding	1742	14.2585	18.9794	16.639	16.6256	5.5719
ENSG00000068400	GRIPAP1	protein_coding	6841	17.9804	17.6934	16.7101	17.4613	0.443855
ENSG00000068438	FTSJ1	protein_coding	2872	13.1277	20.8217	20.6043	18.1845	19.1908
ENSG00000068489	PRR11	protein_coding	4080	35.1201	79.8573	76.9203	63.9659	626.216
ENSG00000068615	REEP1	protein_coding	5193	0.0762235	0.0770783	0.0580205	0.0704408	0.000115879
ENSG00000068650	ATP11A	protein_coding	13733	14.0729	5.93421	7.70529	9.23747	18.3203
ENSG00000068654	POLR1A	protein_coding	13519	5.76073	9.26131	9.51663	8.17956	4.40435
ENSG00000068697	LAPTM4A	protein_coding	1946	93.3635	104.283	98.3175	98.6548	29.8967
ENSG00000068724	TTC7A	protein_coding	6949	7.21993	10.2414	7.97803	8.47979	2.47116
ENSG00000068745	IP6K2	protein_coding	5624	10.4165	6.84668	9.69691	8.98671	3.56427
ENSG00000068781	STON1-GTF2A1L	protein_coding	4302	3.17436	1.50728	1.75093	2.14419	0.810774
ENSG00000068784	SRBD1	protein_coding	5045	2.58917	5.6331	5.1242	4.44882	2.65848
ENSG00000068796	KIF2A	protein_coding	4774	4.29077	5.88579	4.98591	5.05416	0.639518
ENSG00000068831	RASGRP2	protein_coding	6084	0.0325303	0.0263161	0.0198094	0.0262186	4.04626e-05
ENSG00000068878	PSME4	protein_coding	10241	11.4988	20.4414	17.5702	16.5035	20.8459
ENSG00000068885	IFT80	protein_coding	7175	12.7438	13.0094	7.76033	11.1712	8.74295
ENSG00000068903	SIRT2	protein_coding	6224	21.5912	12.219	10.805	14.8717	34.3636
ENSG00000068912	ERLEC1	protein_coding	2592	25.961	27.2713	24.3412	25.8578	2.15439
ENSG00000068971	PPP2R5B	protein_coding	3376	6.15551	5.31161	5.17637	5.54783	0.281529
ENSG00000068976	PYGM	protein_coding	4981	0.0198669	0.144646	0.096784	0.0870989	0.0039628
ENSG00000068985	PAGE1	protein_coding	665	0	0	0	0	0
ENSG00000069011	PITX1	protein_coding	3511	7.32807	8.73269	7.44884	7.83654	0.605969
ENSG00000069018	TRPC7	protein_coding	3185	0	0	0	0	0
ENSG00000069020	MAST4	protein_coding	14675	7.26922	2.76028	2.96476	4.33142	6.48347
ENSG00000069122	GPR116	protein_coding	6650	4.52376	0.686173	1.46799	2.22597	4.11266
ENSG00000069188	SDK2	protein_coding	11607	0.0341026	0.020691	0.0363419	0.0303785	7.16395e-05
ENSG00000069206	ADAM7	protein_coding	4483	0	0.0178571	0	0.00595237	0.000106292
ENSG00000069248	NUP133	protein_coding	6080	8.6913	10.0989	9.57422	9.45479	0.505996
ENSG00000069275	NUCKS1	protein_coding	6546	50.431	52.9899	47.1881	50.203	8.45411
ENSG00000069329	VPS35	protein_coding	9733	11.4177	13.234	13.7757	12.8091	1.52533
ENSG00000069345	DNAJA2	protein_coding	5065	6.3106	4.96284	5.67504	5.64949	0.454599
ENSG00000069399	BCL3	protein_coding	3242	6.16575	5.40768	6.37545	5.98296	0.259202
ENSG00000069424	KCNAB2	protein_coding	9534	0.581246	0.470211	0.271784	0.44108	0.0245782
ENSG00000069431	ABCC9	protein_coding	11421	1.40365	2.94392	2.8439	2.39716	0.742794
ENSG00000069482	GAL	protein_coding	1300	10.1241	27.0334	47.142	28.0998	343.434
ENSG00000069493	CLEC2D	protein_coding	6957	4.0681	6.13318	4.65139	4.95089	1.13341
ENSG00000069509	FUNDC1	protein_coding	1399	23.4838	29.2976	31.7023	28.1612	17.8545
ENSG00000069535	MAOB	protein_coding	2891	6.53781	1.96603	2.02187	3.50857	6.88301
ENSG00000069667	RORA	protein_coding	17040	0.127762	0.131543	0.0778006	0.112369	0.000899779
ENSG00000069696	DRD4	protein_coding	1477	0.0669988	0.2168	0.163196	0.148998	0.0057613
ENSG00000069702	TGFBR3	protein_coding	8705	1.85296	1.15873	1.19759	1.40309	0.152163
ENSG00000069712	KIAA1107	protein_coding	4556	2.62814	1.95038	1.67977	2.0861	0.238667
ENSG00000069764	PLA2G10	protein_coding	1116	0	0	0	0	0
ENSG00000069812	HES2	protein_coding	5407	1.0615	1.599	1.34853	1.33634	0.0723378
ENSG00000069849	ATP1B3	protein_coding	2584	205.114	181.298	224.67	203.694	471.794
ENSG00000069869	NEDD4	protein_coding	9097	7.91918	11.7216	8.96913	9.53663	3.8561
ENSG00000069943	PIGB	protein_coding	4542	3.00662	3.1549	2.68	2.94718	0.0590349
ENSG00000069956	MAPK6	protein_coding	6388	10.0382	11.9679	11.8105	11.2722	1.14825
ENSG00000069966	GNB5	protein_coding	13302	2.83436	3.47849	3.15752	3.15679	0.103727
ENSG00000069974	RAB27A	protein_coding	5605	12.6058	9.59785	8.64391	10.2825	4.27568
ENSG00000069998	CECR5	protein_coding	4936	4.41057	4.47625	4.29732	4.39471	0.00819261
ENSG00000070010	UFD1L	protein_coding	8736	5.48252	4.56349	3.97319	4.67307	0.578519
ENSG00000070018	LRP6	protein_coding	10337	9.74542	6.35812	6.40668	7.50341	3.77055
ENSG00000070019	GUCY2C	protein_coding	4177	0.165837	0.0383306	0.0144267	0.0728647	0.00662571
ENSG00000070031	SCT	protein_coding	366	0	0	0	0	0
ENSG00000070047	PHRF1	protein_coding	5769	9.26276	9.10298	7.94903	8.77159	0.513837
ENSG00000070061	IKBKAP	protein_coding	6048	24.3302	25.7712	28.3765	26.1593	4.20594
ENSG00000070081	NUCB2	protein_coding	8995	26.5133	23.7802	16.152	22.1485	28.8359
ENSG00000070087	PFN2	protein_coding	3440	39.6116	70.6984	66.4613	58.9238	284.208
ENSG00000070159	PTPN3	protein_coding	9995	7.91063	7.66495	7.84376	7.80645	0.0161342
ENSG00000070182	SPTB	protein_coding	14772	0.361744	0.108385	0.236602	0.235577	0.0160485
ENSG00000070190	DAPP1	protein_coding	4548	0.0435168	0.0704076	0.132498	0.0821408	0.00208267
ENSG00000070193	FGF10	protein_coding	3011	0	0	0	0	0
ENSG00000070214	SLC44A1	protein_coding	12172	5.86166	4.28153	3.99523	4.71281	1.01039
ENSG00000070269	TMEM260	protein_coding	8077	2.14405	1.24882	1.6712	1.68802	0.200571
ENSG00000070366	SMG6	protein_coding	10554	3.30982	2.8065	2.44946	2.85526	0.18684
ENSG00000070367	EXOC5	protein_coding	12575	10.2538	9.27538	9.43556	9.65491	0.275396
ENSG00000070371	CLTCL1	protein_coding	10049	1.41803	1.47377	1.21732	1.36971	0.0181937
ENSG00000070388	FGF22	protein_coding	2110	0.0468991	0.03794	0	0.0282797	0.000619873
ENSG00000070404	FSTL3	protein_coding	3050	2.49826	4.56699	3.991	3.68542	1.13994
ENSG00000070413	DGCR2	protein_coding	5636	16.5046	11.8177	11.1731	13.1651	8.46772
ENSG00000070423	RNF126	protein_coding	3496	6.00084	9.22813	9.56647	8.26515	3.87394
ENSG00000070444	MNT	protein_coding	8728	4.35375	3.16435	2.97572	3.49794	0.558204
ENSG00000070476	ZXDC	protein_coding	7357	4.23699	3.04676	3.12891	3.47088	0.441873
ENSG00000070495	JMJD6	protein_coding	5969	6.99613	6.31684	5.95635	6.42311	0.278756
ENSG00000070501	POLB	protein_coding	4106	1.95215	1.44276	1.92257	1.77249	0.0817632
ENSG00000070526	ST6GALNAC1	protein_coding	3448	0.0286999	0	0	0.00956663	0.000274561
ENSG00000070540	WIPI1	protein_coding	3402	3.6069	5.55339	3.79061	4.31697	1.15499
ENSG00000070601	FRMPD1	protein_coding	5867	0	0.0136447	0	0.00454824	6.20593e-05
ENSG00000070610	GBA2	protein_coding	4803	6.36639	8.41703	10.1751	8.3195	3.63369
ENSG00000070614	NDST1	protein_coding	9529	11.766	15.3571	11.7118	12.945	4.36448
ENSG00000070669	ASNS	protein_coding	4455	6.75263	5.42675	6.39799	6.19246	0.471177
ENSG00000070718	AP3M2	protein_coding	6276	3.57923	3.96696	5.43455	4.32691	0.957724
ENSG00000070729	CNGB1	protein_coding	7298	0.0406785	0	0.0247712	0.0218166	0.000420232
ENSG00000070731	ST6GALNAC2	protein_coding	7558	5.81331	2.15015	1.96934	3.31093	4.70459
ENSG00000070748	CHAT	protein_coding	2994	0	0	0	0	0
ENSG00000070756	PABPC1	protein_coding	4752	23.9271	15.4649	20.4925	19.9615	18.1139
ENSG00000070759	TESK2	protein_coding	3322	3.27673	1.51817	1.07024	1.95505	1.36029
ENSG00000070761	CFAP20	protein_coding	2375	8.7499	12.9434	11.849	11.1808	4.73127
ENSG00000070770	CSNK2A2	protein_coding	6905	11.1784	12.1848	12.4535	11.9389	0.451838
ENSG00000070778	PTPN21	protein_coding	7396	4.95053	4.11308	4.8723	4.64531	0.213979
ENSG00000070785	EIF2B3	protein_coding	3411	5.39608	11.7346	11.2888	9.47317	12.5167
ENSG00000070808	CAMK2A	protein_coding	6150	0.434446	0.195252	0.235161	0.288287	0.0164201
ENSG00000070814	TCOF1	protein_coding	11278	5.80862	10.8602	11.9046	9.52447	10.6283
ENSG00000070831	CDC42	protein_coding	3598	44.3355	58.5828	50.9146	51.2776	50.8454
ENSG00000070882	OSBPL3	protein_coding	8100	8.64959	8.35126	7.49904	8.16663	0.356509
ENSG00000070886	EPHA8	protein_coding	5358	0	0	0.0674805	0.0224935	0.00151787
ENSG00000070915	SLC12A3	protein_coding	6180	0.0800624	0	0.0195017	0.033188	0.00174299
ENSG00000070950	RAD18	protein_coding	6983	7.96419	10.6386	11.0027	9.8685	2.75293
ENSG00000070961	ATP2B1	protein_coding	9493	30.3345	12.2108	14.0859	18.8771	99.3334
ENSG00000070985	TRPM5	protein_coding	3962	0	0	0	0	0
ENSG00000071051	NCK2	protein_coding	2990	9.63095	19.6787	12.7776	14.0291	26.414
ENSG00000071054	MAP4K4	protein_coding	11961	16.588	32.0856	31.1352	26.6029	75.45
ENSG00000071073	MGAT4A	protein_coding	9630	0.0308278	0.224449	0.0750905	0.110122	0.0102927
ENSG00000071082	RPL31	protein_coding	5791	9.38137	10.8102	9.28199	9.82452	0.731136
ENSG00000071127	WDR1	protein_coding	7827	22.0116	43.7855	37.1631	34.32	124.588
ENSG00000071189	SNX13	protein_coding	16418	2.86902	2.09666	2.19855	2.38808	0.176076
ENSG00000071203	MS4A12	protein_coding	1839	0	0	0	0	0
ENSG00000071205	ARHGAP10	protein_coding	10759	2.327	3.13994	2.71644	2.72779	0.165314
ENSG00000071242	RPS6KA2	protein_coding	8243	0.02401	0.00971169	0.00731046	0.0136774	8.15136e-05
ENSG00000071243	ING3	protein_coding	5214	2.75197	3.57738	3.69836	3.34257	0.265263
ENSG00000071246	VASH1	protein_coding	6502	0.136975	0.147746	0.157555	0.147425	0.000105955
ENSG00000071282	LMCD1	protein_coding	3407	19.6346	8.62331	7.67622	11.978	44.1913
ENSG00000071462	WBSCR22	protein_coding	7944	19.8562	19.0359	20.3522	19.7481	0.441943
ENSG00000071537	SEL1L	protein_coding	9559	20.9426	14.9739	16.1005	17.339	10.0568
ENSG00000071539	TRIP13	protein_coding	3560	6.53229	11.5808	13.8971	10.67	14.1821
ENSG00000071553	ATP6AP1	protein_coding	4884	36.8759	24.3078	24.2694	28.4844	52.8141
ENSG00000071564	TCF3	protein_coding	6080	11.8488	17.064	14.728	14.547	6.82421
ENSG00000071575	TRIB2	protein_coding	4588	0.647061	2.04147	0.446566	1.04503	0.754714
ENSG00000071626	DAZAP1	protein_coding	9201	10.185	12.1024	11.4809	11.2561	0.957003
ENSG00000071655	MBD3	protein_coding	7845	10.7472	12.2147	9.67849	10.8801	1.6213
ENSG00000071677	PRLH	protein_coding	264	0	0	0	0	0
ENSG00000071794	HLTF	protein_coding	6024	19.1869	27.5749	23.998	23.5866	17.7164
ENSG00000071859	FAM50A	protein_coding	2567	32.536	36.7367	29.8132	33.0286	12.1658
ENSG00000071889	FAM3A	protein_coding	5098	11.6272	12.7665	11.6076	12.0004	0.440237
ENSG00000071894	CPSF1	protein_coding	6072	16.3951	15.3199	15.8094	15.8414	0.289798
ENSG00000071909	MYO3B	protein_coding	8236	0	0.00971995	0.0146333	0.00811776	5.5459e-05
ENSG00000071967	CYBRD1	protein_coding	5176	21.6995	12.404	14.5877	16.2304	23.6253
ENSG00000071991	CDH19	protein_coding	6864	0	0	0	0	0
ENSG00000071994	PDCD2	protein_coding	6476	5.68438	7.02137	9.06321	7.25632	2.89552
ENSG00000072041	SLC6A15	protein_coding	8781	0	0.00911667	0	0.00303889	2.77046e-05
ENSG00000072042	RDH11	protein_coding	5518	15.3511	22.2693	25.7946	21.1383	28.2259
ENSG00000072062	PRKACA	protein_coding	6144	10.6624	10.7103	8.77813	10.0503	1.21432
ENSG00000072071	LPHN1	protein_coding	8487	4.86216	6.22544	4.41638	5.16799	0.888326
ENSG00000072080	SPP2	protein_coding	1265	0.078227	0.0632834	0.0476365	0.063049	0.000233987
ENSG00000072110	ACTN1	protein_coding	10626	4.62843	5.00994	4.31564	4.65133	0.120906
ENSG00000072121	ZFYVE26	protein_coding	15706	3.54724	2.83903	3.06941	3.15189	0.130492
ENSG00000072133	RPS6KA6	protein_coding	8520	0.104532	0.0469797	0.113165	0.0882255	0.00129454
ENSG00000072134	EPN2	protein_coding	8517	22.9122	26.5529	20.9145	23.4599	8.1728
ENSG00000072135	PTPN18	protein_coding	5774	4.52454	9.719	7.81691	7.35348	6.90667
ENSG00000072163	LIMS2	protein_coding	8489	0.96754	1.24479	0.958313	1.05688	0.0265045
ENSG00000072182	ASIC4	protein_coding	5250	0.018849	0.0152483	0	0.0113658	0.000100127
ENSG00000072195	SPEG	protein_coding	17910	0.270737	0.357581	0.383565	0.337295	0.00349121
ENSG00000072201	LNX1	protein_coding	5725	0.587693	1.25848	0.894692	0.913623	0.112758
ENSG00000072210	ALDH3A2	protein_coding	6457	194.343	123.483	117.282	145.036	1833.02
ENSG00000072274	TFRC	protein_coding	7887	17.8667	19.3156	27.3069	21.4964	25.8463
ENSG00000072310	SREBF1	protein_coding	8030	63.7122	17.4562	15.1588	32.1091	750.385
ENSG00000072315	TRPC5	protein_coding	5839	0	0	0	0	0
ENSG00000072364	AFF4	protein_coding	11297	13.0168	9.08459	9.82021	10.6405	4.37018
ENSG00000072401	UBE2D1	protein_coding	3486	6.95482	8.24418	10.4064	8.53512	3.04178
ENSG00000072415	MPP5	protein_coding	8743	7.08535	6.39109	6.95442	6.81029	0.136077
ENSG00000072422	RHOBTB1	protein_coding	4841	3.98609	5.49014	7.99153	5.82259	4.09379
ENSG00000072501	SMC1A	protein_coding	10484	19.8877	20.0134	22.382	20.761	1.97462
ENSG00000072506	HSD17B10	protein_coding	1115	37.0091	63.3966	73.8254	58.077	360.084
ENSG00000072518	MARK2	protein_coding	6154	3.85923	3.82446	2.71239	3.46536	0.425526
ENSG00000072571	HMMR	protein_coding	3936	9.93092	41.1657	36.8052	29.3006	286.142
ENSG00000072609	CHFR	protein_coding	17127	4.06183	5.04337	3.51139	4.20553	0.602223
ENSG00000072657	TRHDE	protein_coding	11950	0	0.0736894	0.00504269	0.026244	0.00169465
ENSG00000072682	P4HA2	protein_coding	8502	35.977	27.8332	50.316	38.0421	129.567
ENSG00000072694	FCGR2B	protein_coding	6911	0	0	0.0174389	0.00581297	0.000101372
ENSG00000072736	NFATC3	protein_coding	8806	4.74221	5.88174	5.2418	5.28858	0.326273
ENSG00000072756	TRNT1	protein_coding	5518	7.83695	7.7326	9.98147	8.51701	1.61121
ENSG00000072778	ACADVL	protein_coding	4865	62.6085	47.0448	47.3782	52.3438	79.0499
ENSG00000072786	STK10	protein_coding	9083	5.30575	8.83118	7.07225	7.06973	3.10716
ENSG00000072803	FBXW11	protein_coding	5577	11.1254	14.8136	13.6901	13.2097	3.57379
ENSG00000072818	ACAP1	protein_coding	7421	0.053339	0.0107874	0.0568415	0.0403226	0.000657314
ENSG00000072832	CRMP1	protein_coding	5823	0.169942	1.59475	2.256	1.34023	1.1365
ENSG00000072840	EVC	protein_coding	7148	13.9409	16.0936	13.1682	14.4009	2.29812
ENSG00000072849	DERL2	protein_coding	6386	4.47833	4.51288	5.07672	4.68931	0.112864
ENSG00000072858	SIDT1	protein_coding	8060	0	0	0.0224293	0.00747644	0.000167692
ENSG00000072864	NDE1	protein_coding	8039	8.18591	10.7349	8.11814	9.01297	2.22486
ENSG00000072952	MRVI1	protein_coding	7700	0.128516	0.0519828	0.0860859	0.0888615	0.0014701
ENSG00000072954	TMEM38A	protein_coding	3005	1.18551	1.1988	1.58421	1.32284	0.0512792
ENSG00000072958	AP1M1	protein_coding	14371	6.04581	7.15808	6.39879	6.53423	0.323041
ENSG00000073008	PVR	protein_coding	3519	20.2751	21.5432	24.6931	22.1705	5.17479
ENSG00000073050	XRCC1	protein_coding	3459	3.60468	4.4667	3.48425	3.85188	0.287132
ENSG00000073060	SCARB1	protein_coding	7741	5.43299	8.26285	8.00251	7.23278	2.44638
ENSG00000073067	CYP2W1	protein_coding	2773	0.035686	0.0866067	0.021731	0.0480079	0.00116609
ENSG00000073111	MCM2	protein_coding	4902	8.68045	13.6689	13.5468	11.9654	8.09682
ENSG00000073146	MOV10L1	protein_coding	6872	0.0432002	0	0	0.0144001	0.000622085
ENSG00000073150	PANX2	protein_coding	3102	11.4844	15.7165	9.22745	12.1428	10.852
ENSG00000073169	SELO	protein_coding	2363	26.8855	26.9668	28.7912	27.5479	1.16114
ENSG00000073282	TP63	protein_coding	7454	2.82773	0.365149	0.784174	1.32568	1.736
ENSG00000073331	ALPK1	protein_coding	12325	2.90649	3.95558	3.56427	3.47545	0.281066
ENSG00000073350	LLGL2	protein_coding	7909	0.450431	0.607309	0.480009	0.512583	0.00694852
ENSG00000073417	PDE8A	protein_coding	7886	6.27423	5.16703	5.47889	5.64005	0.325952
ENSG00000073464	CLCN4	protein_coding	6789	1.61795	2.14608	1.935	1.89968	0.0706667
ENSG00000073536	NLE1	protein_coding	5463	2.4454	2.43252	2.45982	2.44592	0.000186493
ENSG00000073578	SDHA	protein_coding	8383	7.30699	6.62736	6.60611	6.84682	0.15893
ENSG00000073584	SMARCE1	protein_coding	11022	2.80118	2.70186	2.89218	2.79841	0.00906121
ENSG00000073598	FNDC8	protein_coding	1388	0	0	0	0	0
ENSG00000073605	GSDMB	protein_coding	5905	1.35741	0.867642	0.938854	1.05464	0.0700235
ENSG00000073614	KDM5A	protein_coding	12106	8.79547	6.89706	6.89412	7.52888	1.20318
ENSG00000073670	ADAM11	protein_coding	4770	0.082983	0.318871	0.416894	0.272916	0.0294581
ENSG00000073711	PPP2R3A	protein_coding	7837	18.1954	15.9351	15.0477	16.3927	2.63401
ENSG00000073712	FERMT2	protein_coding	8510	10.3609	7.75136	8.55396	8.88872	1.78641
ENSG00000073734	ABCB11	protein_coding	5151	0.0576338	0.0310827	0	0.0295722	0.000832124
ENSG00000073737	DHRS9	protein_coding	3750	0.0263886	0	0.0160694	0.0141526	0.000176845
ENSG00000073754	CD5L	protein_coding	2456	0.040292	0.0325951	0	0.0242957	0.000457521
ENSG00000073756	PTGS2	protein_coding	5269	0.056343	0.0455799	0.0457469	0.0492233	3.80252e-05
ENSG00000073792	IGF2BP2	protein_coding	4735	12.5395	16.146	12.9556	13.8803	3.89305
ENSG00000073803	MAP3K13	protein_coding	12623	2.53998	2.39089	2.22938	2.38675	0.0241302
ENSG00000073849	ST6GAL1	protein_coding	9151	4.81215	2.05579	2.37063	3.07952	2.27626
ENSG00000073861	TBX21	protein_coding	2614	0.757132	0.1225	0.48411	0.45458	0.101344
ENSG00000073905	VDAC1P1	processed_pseudogene	848	8.51872	12.9332	14.4965	11.9828	9.61097
ENSG00000073910	FRY	protein_coding	18452	0.0375407	0.082431	0.0979733	0.0726483	0.000984802
ENSG00000073921	PICALM	protein_coding	5833	11.4005	13.9301	11.395	12.2419	2.13761
ENSG00000073969	NSF	protein_coding	5005	10.9535	10.4126	11.8112	11.0591	0.497434
ENSG00000074047	GLI2	protein_coding	7406	0.053447	0.0756649	0.09764	0.075584	0.000488259
ENSG00000074054	CLASP1	protein_coding	11056	5.10181	6.90765	6.20261	6.07069	0.828322
ENSG00000074071	MRPS34	protein_coding	1097	42.3973	53.1257	58.3375	51.2869	66.0585
ENSG00000074181	NOTCH3	protein_coding	9394	2.65459	3.04227	1.87952	2.52546	0.350503
ENSG00000074201	CLNS1A	protein_coding	4592	14.266	17.0149	18.6344	16.6384	4.87701
ENSG00000074211	PPP2R2C	protein_coding	9198	0.096827	0.661455	0.471704	0.409995	0.0825572
ENSG00000074219	TEAD2	protein_coding	2980	7.77046	9.26794	8.00772	8.34871	0.647811
ENSG00000074266	EED	protein_coding	7016	0.987315	1.51755	1.36564	1.29017	0.074559
ENSG00000074276	CDHR2	protein_coding	5348	0.0370072	0.0149689	0	0.0173253	0.000346547
ENSG00000074317	SNCB	protein_coding	2006	0	0	0	0	0
ENSG00000074319	TSG101	protein_coding	3839	8.14547	9.23774	7.29903	8.22741	0.944693
ENSG00000074356	C17orf85	protein_coding	5360	5.39095	4.67477	5.50885	5.19152	0.203755
ENSG00000074370	ATP2A3	protein_coding	6893	0.0143562	0.255502	0.07868	0.116179	0.0155925
ENSG00000074410	CA12	protein_coding	7313	0.297697	4.36775	1.67275	2.11273	4.28652
ENSG00000074416	MGLL	protein_coding	10102	0.127345	0.015849	0.113338	0.0855109	0.00368863
ENSG00000074527	NTN4	protein_coding	4166	5.53457	2.11375	2.05399	3.2341	3.97
ENSG00000074582	BCS1L	protein_coding	3379	3.07502	4.61984	5.92079	4.53855	2.02956
ENSG00000074590	NUAK1	protein_coding	7008	0.550703	0.765352	0.62771	0.647922	0.0118248
ENSG00000074603	DPP8	protein_coding	10211	3.95402	3.74748	3.39926	3.70026	0.0786137
ENSG00000074621	SLC24A1	protein_coding	9084	1.08936	0.995822	1.01495	1.03338	0.00244186
ENSG00000074657	ZNF532	protein_coding	11951	4.17324	2.69949	2.87913	3.25062	0.646491
ENSG00000074660	SCARF1	protein_coding	4961	1.83513	0.661599	1.17824	1.22499	0.345931
ENSG00000074695	LMAN1	protein_coding	6767	20.429	17.2599	16.8304	18.1731	3.86287
ENSG00000074696	PTPLAD1	protein_coding	7097	21.4312	24.8384	25.3539	23.8745	4.54372
ENSG00000074706	IPCEF1	protein_coding	8474	0.0700664	0.12281	0.0426671	0.0785146	0.00165927
ENSG00000074755	ZZEF1	protein_coding	15878	2.26857	2.68727	2.25055	2.40213	0.0610598
ENSG00000074771	NOX3	protein_coding	2042	0	0	0	0	0
ENSG00000074800	ENO1	protein_coding	3958	183.088	281.138	249.627	237.951	2505.68
ENSG00000074803	SLC12A1	protein_coding	12476	0	0.0064166	0	0.00213887	1.37242e-05
ENSG00000074842	MYDGF	protein_coding	1678	54.4323	47.6123	48.481	50.1752	13.781
ENSG00000074855	ANO8	protein_coding	4979	3.00111	1.97762	1.52496	2.1679	0.571909
ENSG00000074935	TUBE1	protein_coding	6973	2.98021	3.50155	3.05924	3.18033	0.0789467
ENSG00000074964	ARHGEF10L	protein_coding	7817	4.41807	3.80963	2.68268	3.63679	0.775298
ENSG00000074966	TXK	protein_coding	3472	0.57003	0.691706	0.642173	0.634636	0.0037439
ENSG00000075035	WSCD2	protein_coding	6557	0	0	0	0	0
ENSG00000075043	KCNQ2	protein_coding	4165	0	0	0.0144682	0.00482274	6.97764e-05
ENSG00000075073	TACR2	protein_coding	2871	1.24084	0.390369	0.356817	0.662676	0.250989
ENSG00000075089	ACTR6	protein_coding	3813	4.0486	4.47191	5.00982	4.51011	0.232082
ENSG00000075131	TIPIN	protein_coding	2755	1.6882	2.44083	2.9966	2.37521	0.431209
ENSG00000075142	SRI	protein_coding	4237	16.2788	21.5957	22.4429	20.1058	11.164
ENSG00000075151	EIF4G3	protein_coding	8535	13.5421	10.036	9.9551	11.1777	4.19435
ENSG00000075188	NUP37	protein_coding	3492	3.82566	7.12962	5.29778	5.41769	2.73982
ENSG00000075213	SEMA3A	protein_coding	9371	41.4794	30.7195	25.9727	32.7239	63.1275
ENSG00000075218	GTSE1	protein_coding	4242	13.3669	17.06	13.2254	14.5508	4.72707
ENSG00000075223	SEMA3C	protein_coding	6268	9.50418	17.4846	12.1328	13.0405	16.5396
ENSG00000075234	TTC38	protein_coding	3578	6.77599	6.64502	5.97886	6.46662	0.182727
ENSG00000075239	ACAT1	protein_coding	5584	6.53925	10.3364	11.2988	9.39148	6.33293
ENSG00000075240	GRAMD4	protein_coding	4885	9.09555	5.17849	5.02065	6.43156	5.32886
ENSG00000075275	CELSR1	protein_coding	12806	9.4738	3.61322	2.46574	5.18426	14.1293
ENSG00000075290	WNT8B	protein_coding	2112	0.0468547	0	0	0.0156182	0.000731788
ENSG00000075292	ZNF638	protein_coding	14063	13.9256	14.1174	14.4576	14.1669	0.0725923
ENSG00000075303	SLC25A40	protein_coding	5081	7.22557	8.19284	6.38062	7.26634	0.822278
ENSG00000075336	TIMM21	protein_coding	5208	2.54613	3.84281	4.57042	3.65312	1.05142
ENSG00000075340	ADD2	protein_coding	12673	0.046851	2.79837	2.03514	1.62679	2.01777
ENSG00000075388	FGF4	protein_coding	3233	0	0	0	0	0
ENSG00000075391	RASAL2	protein_coding	16044	8.65351	5.84784	5.94188	6.81441	2.53893
ENSG00000075399	VPS9D1	protein_coding	3428	5.97554	4.1101	3.11145	4.39903	2.11336
ENSG00000075407	ZNF37A	protein_coding	9626	6.2298	6.23729	7.76884	6.74531	0.785722
ENSG00000075413	MARK3	protein_coding	8891	7.10096	8.44564	7.84852	7.79838	0.453923
ENSG00000075415	SLC25A3	protein_coding	8896	10.3451	12.8323	13.6154	12.2643	2.91572
ENSG00000075420	FNDC3B	protein_coding	13270	9.00085	5.99647	5.46292	6.82008	3.63799
ENSG00000075426	FOSL2	protein_coding	7157	71.7187	47.191	48.0262	55.6453	193.94
ENSG00000075429	CACNG5	protein_coding	1311	0	0	0.045965	0.0153217	0.000704261
ENSG00000075461	CACNG4	protein_coding	3380	6.61666	1.77633	3.61917	4.00406	5.9683
ENSG00000075539	FRYL	protein_coding	18152	7.29967	9.52598	9.31522	8.71362	1.51055
ENSG00000075568	TMEM131	protein_coding	12985	6.21102	8.86538	8.00529	7.6939	1.83413
ENSG00000075618	FSCN1	protein_coding	3692	16.5107	18.1053	14.2326	16.2829	3.7883
ENSG00000075624	ACTB	protein_coding	3256	168.738	254.666	220.46	214.622	1871.5
ENSG00000075643	MOCOS	protein_coding	6281	3.65516	4.15498	4.31732	4.04249	0.119104
ENSG00000075651	PLD1	protein_coding	12859	2.31636	2.72054	1.82763	2.28818	0.199918
ENSG00000075673	ATP12A	protein_coding	4442	0.0222776	0	0.027132	0.0164699	0.000209334
ENSG00000075702	WDR62	protein_coding	9775	7.93682	16.2564	12.502	12.2318	17.3586
ENSG00000075711	DLG1	protein_coding	11001	21.1389	14.6994	14.6254	16.8213	13.9831
ENSG00000075785	RAB7A	protein_coding	2717	38.9346	39.8942	37.5489	38.7925	1.39017
ENSG00000075790	BCAP29	protein_coding	8409	23.7008	17.4311	19.0476	20.0598	10.5957
ENSG00000075826	SEC31B	protein_coding	7938	2.65531	1.37154	1.39681	1.80789	0.538759
ENSG00000075856	SART3	protein_coding	7271	13.1879	12.2101	12.5311	12.643	0.248465
ENSG00000075884	ARHGAP15	protein_coding	7743	0.0127802	0.0103388	0	0.00770634	4.60309e-05
ENSG00000075886	TUBA3D	protein_coding	1598	0	0	0	0	0
ENSG00000075891	PAX2	protein_coding	6247	0	0	0	0	0
ENSG00000075914	EXOSC7	protein_coding	4442	2.74015	5.11823	5.60275	4.48704	2.34743
ENSG00000075945	KIFAP3	protein_coding	4978	6.85822	7.55828	7.46896	7.29516	0.145179
ENSG00000075975	MKRN2	protein_coding	2848	16.018	19.9009	20.0162	18.645	5.17933
ENSG00000076003	MCM6	protein_coding	4118	7.68973	18.2346	16.2723	14.0655	31.451
ENSG00000076043	REXO2	protein_coding	3699	5.83203	8.48364	8.91113	7.74227	2.78245
ENSG00000076053	RBM7	protein_coding	7885	5.40907	4.98494	5.38023	5.25808	0.0561623
ENSG00000076067	RBMS2	protein_coding	8805	3.98976	2.31841	2.69648	3.00155	0.768146
ENSG00000076108	BAZ2A	protein_coding	10918	11.6831	8.87935	7.3628	9.30841	4.80426
ENSG00000076201	PTPN23	protein_coding	5981	10.1919	8.84724	6.49854	8.51255	3.49419
ENSG00000076242	MLH1	protein_coding	3532	9.75003	11.3099	9.02537	10.0284	1.36295
ENSG00000076248	UNG	protein_coding	2567	37.7402	45.5934	43.1939	42.1758	16.1955
ENSG00000076258	FMO4	protein_coding	2517	1.69057	2.19455	1.96318	1.94943	0.0636422
ENSG00000076321	KLHL20	protein_coding	4254	4.35002	3.72604	3.79636	3.95747	0.116806
ENSG00000076344	RGS11	protein_coding	4798	0.206247	0.116793	0.0627971	0.128612	0.00524921
ENSG00000076351	SLC46A1	protein_coding	7838	1.46454	1.03156	1.43001	1.3087	0.057902
ENSG00000076356	PLXNA2	protein_coding	13781	16.5802	2.84059	3.00841	7.47641	62.1666
ENSG00000076382	SPAG5	protein_coding	5472	10.1814	29.1569	23.5777	20.972	95.1091
ENSG00000076513	ANKRD13A	protein_coding	7350	15.2946	19.5178	20.2917	18.368	7.23416
ENSG00000076554	TPD52	protein_coding	8074	10.1972	9.98438	10.1429	10.1082	0.0122293
ENSG00000076555	ACACB	protein_coding	14505	1.00288	0.938235	0.432062	0.791057	0.097703
ENSG00000076604	TRAF4	protein_coding	4596	2.38996	3.15267	3.71053	3.08439	0.439478
ENSG00000076641	PAG1	protein_coding	11023	26.4562	8.62774	9.24976	14.7779	102.384
ENSG00000076650	GPATCH1	protein_coding	4488	5.68871	6.5641	5.3305	5.8611	0.402733
ENSG00000076662	ICAM3	protein_coding	2950	1.24116	2.19808	1.81802	1.75242	0.232152
ENSG00000076685	NT5C2	protein_coding	5156	12.5904	12.8868	14.5508	13.3427	1.11666
ENSG00000076706	MCAM	protein_coding	7422	11.5463	12.954	18.9338	14.478	15.3857
ENSG00000076716	GPC4	protein_coding	4960	1.33672	0.645593	1.5308	1.17104	0.216487
ENSG00000076770	MBNL3	protein_coding	12199	3.5449	3.03834	2.90952	3.16426	0.112819
ENSG00000076826	CAMSAP3	protein_coding	4849	0.0408155	0.0495278	0.124273	0.0715389	0.00210467
ENSG00000076864	RAP1GAP	protein_coding	5755	0.601825	0.862435	1.00521	0.823156	0.0418367
ENSG00000076924	XAB2	protein_coding	4673	2.7741	2.99794	2.96594	2.91266	0.0146542
ENSG00000076928	ARHGEF1	protein_coding	8636	5.38558	6.6186	5.15658	5.72025	0.618376
ENSG00000076944	STXBP2	protein_coding	6040	5.66874	7.34265	4.83877	5.95005	1.62672
ENSG00000076984	MAP2K7	protein_coding	5145	7.23186	5.53917	5.55166	6.10756	0.948064
ENSG00000077009	NMRK2	protein_coding	1141	0.0867285	0	0	0.0289095	0.00250728
ENSG00000077044	DGKD	protein_coding	9771	21.663	23.9317	20.2347	21.9431	3.47568
ENSG00000077063	CTTNBP2	protein_coding	7035	0	0.0796552	0.0171315	0.0322622	0.00175794
ENSG00000077080	ACTL6B	protein_coding	2389	0	0	0	0	0
ENSG00000077092	RARB	protein_coding	3697	0	0	0	0	0
ENSG00000077097	TOP2B	protein_coding	6044	8.30101	7.90733	7.36801	7.85878	0.21939
ENSG00000077147	TM9SF3	protein_coding	7095	19.387	19.1812	21.641	20.0697	1.86221
ENSG00000077150	NFKB2	protein_coding	4484	6.99586	6.99843	10.0658	8.02001	3.13879
ENSG00000077152	UBE2T	protein_coding	1065	18.8623	49.1596	44.7	37.574	267.568
ENSG00000077157	PPP1R12B	protein_coding	20796	3.02639	1.55903	1.56185	2.04909	0.716335
ENSG00000077232	DNAJC10	protein_coding	21826	5.68099	9.01546	8.80185	7.83277	3.48402
ENSG00000077235	GTF3C1	protein_coding	11562	11.9396	11.2443	10.1163	11.1001	0.846662
ENSG00000077238	IL4R	protein_coding	5894	7.975	6.08483	6.23663	6.76548	1.10296
ENSG00000077254	USP33	protein_coding	6918	22.4291	18.6768	17.2558	19.4539	7.14389
ENSG00000077264	PAK3	protein_coding	10490	0.122635	0.0992083	0.160847	0.127563	0.000968043
ENSG00000077274	CAPN6	protein_coding	3568	0.0277346	0	0.0675562	0.0317636	0.00115313
ENSG00000077279	DCX	protein_coding	10138	0	0	0	0	0
ENSG00000077312	SNRPA	protein_coding	2361	4.77811	6.06928	6.68706	5.84482	0.948812
ENSG00000077327	SPAG6	protein_coding	3887	3.10594	2.30666	2.65101	2.68787	0.160729
ENSG00000077348	EXOSC5	protein_coding	1488	10.1085	14.1492	15.9155	13.3911	8.86126
ENSG00000077380	DYNC1I2	protein_coding	4695	7.56669	12.6858	11.0637	10.4387	6.84426
ENSG00000077420	APBB1IP	protein_coding	3981	0	0	0	0	0
ENSG00000077454	LRCH4	protein_coding	6838	6.71485	5.29163	4.42389	5.47679	1.33783
ENSG00000077458	FAM76B	protein_coding	6042	3.89801	4.69032	3.60045	4.06293	0.317355
ENSG00000077463	SIRT6	protein_coding	2787	4.54486	4.02134	4.1514	4.2392	0.0742983
ENSG00000077498	TYR	protein_coding	3016	0	0	0	0	0
ENSG00000077514	POLD3	protein_coding	5508	6.37796	8.41521	8.55545	7.78287	1.48525
ENSG00000077522	ACTN2	protein_coding	5530	0	0.0144762	0.0108969	0.00845772	5.68526e-05
ENSG00000077549	CAPZB	protein_coding	3238	16.6864	21.0888	18.9267	18.9006	4.84582
ENSG00000077585	GPR137B	protein_coding	2309	0.257143	0.0693404	0	0.108828	0.0177001
ENSG00000077616	NAALAD2	protein_coding	7254	0	0	0	0	0
ENSG00000077684	JADE1	protein_coding	9129	39.9774	17.7487	15.2284	24.3182	185.497
ENSG00000077713	SLC25A43	protein_coding	3115	43.8398	46.6443	42.0177	44.1673	5.43196
ENSG00000077721	UBE2A	protein_coding	3251	43.2538	43.9789	40.2599	42.4976	3.88672
ENSG00000077782	FGFR1	protein_coding	12698	11.3078	8.22726	8.72723	9.42078	2.73323
ENSG00000077800	FKBP6	protein_coding	2469	0	0	0.0244067	0.00813556	0.000198562
ENSG00000077935	SMC1B	protein_coding	4253	0.0698028	0.0941141	0.113351	0.0924226	0.000476252
ENSG00000077942	FBLN1	protein_coding	7128	1.48547	1.97663	1.21738	1.55982	0.148263
ENSG00000077943	ITGA8	protein_coding	7528	0.0262904	0	0	0.00876348	0.000230396
ENSG00000077984	CST7	protein_coding	930	0.106406	0	0	0.0354685	0.00377405
ENSG00000078018	MAP2	protein_coding	11559	0.97596	0.948813	1.57962	1.16813	0.127176
ENSG00000078043	PIAS2	protein_coding	12361	1.7132	1.76155	1.1895	1.55475	0.100638
ENSG00000078053	AMPH	protein_coding	5636	0	0	0	0	0
ENSG00000078061	ARAF	protein_coding	3535	25.922	21.6495	22.1437	23.2384	5.46235
ENSG00000078070	MCCC1	protein_coding	4321	2.81688	2.89015	3.69566	3.13423	0.237743
ENSG00000078081	LAMP3	protein_coding	3816	0.129661	0.797178	0.836946	0.587928	0.157902
ENSG00000078098	FAP	protein_coding	7003	0.0282614	0.0228626	0.0172098	0.0227779	3.05396e-05
ENSG00000078114	NEBL	protein_coding	13660	6.94729	2.58445	1.88809	3.80661	7.51912
ENSG00000078124	ACER3	protein_coding	8442	4.11442	7.77587	7.55928	6.48319	4.22002
ENSG00000078140	UBE2K	protein_coding	5245	12.1881	14.5607	14.7634	13.8374	2.05056
ENSG00000078142	PIK3C3	protein_coding	15182	1.27754	0.880578	0.773991	0.977369	0.0704168
ENSG00000078177	N4BP2	protein_coding	9835	3.02858	4.47681	4.71787	4.07442	0.834863
ENSG00000078237	C12orf5	protein_coding	3023	3.40441	11.7313	11.163	8.76623	21.6425
ENSG00000078246	TULP3	protein_coding	3181	16.021	16.8361	12.1051	14.9874	6.39706
ENSG00000078269	SYNJ2	protein_coding	9921	20.8667	18.5266	15.1243	18.1725	8.33794
ENSG00000078295	ADCY2	protein_coding	17538	0	0	0	0	0
ENSG00000078304	PPP2R5C	protein_coding	14289	6.2952	8.12916	7.47716	7.30051	0.864264
ENSG00000078319	PMS2P1	unprocessed_pseudogene	1044	10.4265	7.74464	5.368	7.84639	6.40493
ENSG00000078328	RBFOX1	protein_coding	8213	0.0120488	0	0	0.00401628	4.83916e-05
ENSG00000078369	GNB1	protein_coding	6417	51.0438	53.6559	47.8456	50.8485	8.46854
ENSG00000078399	HOXA9	protein_coding	3029	0.0653398	0	0	0.0217799	0.0014231
ENSG00000078401	EDN1	protein_coding	2033	0.0486754	0.118131	0.237128	0.134645	0.00908311
ENSG00000078403	MLLT10	protein_coding	6844	7.73555	8.86624	8.64632	8.41604	0.35939
ENSG00000078487	ZCWPW1	protein_coding	3318	3.28068	1.18222	1.5619	2.00827	1.25031
ENSG00000078549	ADCYAP1R1	protein_coding	6832	0.115875	0.0117174	0.0882028	0.0719317	0.00291076
ENSG00000078579	FGF20	protein_coding	1688	0	0	0.142797	0.0475988	0.00679695
ENSG00000078589	P2RY10	protein_coding	1803	0.274424	0.399601	2.27271	0.982244	1.25289
ENSG00000078596	ITM2A	protein_coding	2051	0.82022	0.156126	2.9087	1.29502	2.06325
ENSG00000078618	NRD1	protein_coding	6773	12.2144	15.7436	16.4685	14.8088	5.17972
ENSG00000078668	VDAC3	protein_coding	3141	11.5308	14.7058	15.1753	13.804	3.93056
ENSG00000078674	PCM1	protein_coding	14445	9.9745	5.75809	6.06982	7.26747	5.52031
ENSG00000078687	TNRC6C	protein_coding	11058	7.73187	4.55359	3.78192	5.3558	4.38316
ENSG00000078699	CBFA2T2	protein_coding	9457	6.46669	4.02934	3.91879	4.80494	2.07413
ENSG00000078725	BRINP1	protein_coding	3905	0	0.0205003	0	0.00683342	0.000140087
ENSG00000078747	ITCH	protein_coding	6666	14.6372	14.303	13.0265	13.9889	0.72257
ENSG00000078795	PKD2L2	protein_coding	4653	0	0	0	0	0
ENSG00000078804	TP53INP2	protein_coding	4228	0.889397	1.91235	1.49653	1.43276	0.264656
ENSG00000078808	SDF4	protein_coding	4709	35.2833	30.7532	28.0762	31.3709	13.2718
ENSG00000078814	MYH7B	protein_coding	7931	0	0	0	0	0
ENSG00000078898	BPIFB2	protein_coding	1898	0	0	0	0	0
ENSG00000078900	TP73	protein_coding	6763	0.4097	0.153881	0.0178205	0.1938	0.0395876
ENSG00000078902	TOLLIP	protein_coding	5983	10.1885	6.5429	6.99996	7.91044	3.94428
ENSG00000078967	UBE2D4	protein_coding	4713	4.66125	3.65192	3.81021	4.04113	0.294681
ENSG00000079101	CLUL1	protein_coding	3846	0	0	0.0470048	0.0156683	0.000736483
ENSG00000079102	RUNX1T1	protein_coding	13535	0	0	0	0	0
ENSG00000079112	CDH17	protein_coding	3901	2.94259	0.779808	1.03497	1.58579	1.39695
ENSG00000079134	THOC1	protein_coding	8102	2.23515	1.65996	1.73298	1.87603	0.0980575
ENSG00000079150	FKBP7	protein_coding	3080	7.51817	8.73311	6.39775	7.54968	1.36422
ENSG00000079156	OSBPL6	protein_coding	8028	3.29118	4.82634	5.23185	4.44979	1.0479
ENSG00000079215	SLC1A3	protein_coding	6265	0.0157952	0	0	0.00526508	8.31632e-05
ENSG00000079246	XRCC5	protein_coding	5463	26.8632	59.3038	57.6238	47.9302	333.572
ENSG00000079257	LXN	protein_coding	1504	3.2898	4.36462	2.24373	3.29938	1.12461
ENSG00000079263	SP140	protein_coding	5582	0.265919	0.487606	0.593749	0.449091	0.0279807
ENSG00000079277	MKNK1	protein_coding	8070	3.99753	4.32507	4.49524	4.27261	0.0639939
ENSG00000079308	TNS1	protein_coding	15595	0.469563	0.0256664	0.115922	0.203717	0.055042
ENSG00000079313	REXO1	protein_coding	5199	4.24456	6.4825	5.80695	5.51133	1.31764
ENSG00000079332	SAR1A	protein_coding	6914	24.5747	15.8625	23.3493	21.2622	22.2427
ENSG00000079335	CDC14A	protein_coding	5420	1.18676	1.12252	1.15628	1.15519	0.00103242
ENSG00000079337	RAPGEF3	protein_coding	11773	0.832138	0.339988	0.429954	0.534027	0.0686763
ENSG00000079385	CEACAM1	protein_coding	5524	0.591163	0.260855	0.458169	0.436729	0.0276207
ENSG00000079387	SENP1	protein_coding	6342	4.69664	6.13466	6.94578	5.92569	1.29741
ENSG00000079393	DUSP13	protein_coding	2351	0.84183	0.40861	0.563897	0.604779	0.0481735
ENSG00000079432	CIC	protein_coding	9494	6.16007	6.02045	4.8429	5.67447	0.523511
ENSG00000079435	LIPE	protein_coding	5206	0.2281	0.738104	0.636632	0.534278	0.0728833
ENSG00000079459	FDFT1	protein_coding	5202	13.9248	16.9125	17.4455	16.0943	3.60109
ENSG00000079462	PAFAH1B3	protein_coding	1419	7.95005	13.2012	13.5468	11.566	9.83639
ENSG00000079482	OPHN1	protein_coding	8224	10.8415	14.1048	6.90969	10.6186	12.9795
ENSG00000079557	AFM	protein_coding	2244	0	0.0356745	0	0.0118915	0.000424222
ENSG00000079616	KIF22	protein_coding	4312	21.3199	31.004	28.7605	27.0281	25.6966
ENSG00000079689	SCGN	protein_coding	1482	0	0	0	0	0
ENSG00000079691	LRRC16A	protein_coding	6741	0.645915	2.41075	0.867116	1.30793	0.924395
ENSG00000079739	PGM1	protein_coding	4090	6.6294	9.29717	7.58777	7.83811	1.82624
ENSG00000079785	DDX1	protein_coding	3833	15.8517	25.0415	28.2042	23.0325	41.173
ENSG00000079805	DNM2	protein_coding	13443	4.23271	5.19874	4.48264	4.63803	0.251413
ENSG00000079819	EPB41L2	protein_coding	10247	7.22357	9.40611	7.60382	8.07783	1.35938
ENSG00000079841	RIMS1	protein_coding	12788	0	0	0	0	0
ENSG00000079931	MOXD1	protein_coding	5293	22.1546	5.45991	6.47799	11.3642	87.5841
ENSG00000079950	STX7	protein_coding	16387	3.47229	4.28919	3.75821	3.8399	0.171837
ENSG00000079974	RABL2B	protein_coding	5870	8.47963	6.98252	6.45718	7.30644	1.10128
ENSG00000079999	KEAP1	protein_coding	3761	15.9184	17.3261	14.8527	16.0324	1.53916
ENSG00000080007	DDX43	protein_coding	2807	0	0	0	0	0
ENSG00000080031	PTPRH	protein_coding	4344	7.1302	5.65756	3.71771	5.50182	2.92947
ENSG00000080166	DCT	protein_coding	7543	0.0393572	0.191033	0.0718999	0.100763	0.00637622
ENSG00000080189	SLC35C2	protein_coding	7708	7.89552	5.75371	6.32465	6.65796	1.23015
ENSG00000080200	CRYBG3	protein_coding	10929	10.5304	12.2692	11.612	11.4705	0.770795
ENSG00000080224	EPHA6	protein_coding	6291	0.440439	0.496278	0.191576	0.376098	0.0263158
ENSG00000080293	SCTR	protein_coding	2900	0	0	0	0	0
ENSG00000080298	RFX3	protein_coding	11169	0.903718	0.444383	0.480182	0.609428	0.0652756
ENSG00000080345	RIF1	protein_coding	18166	7.32673	12.3081	11.5239	10.3863	7.17429
ENSG00000080371	RAB21	protein_coding	16036	3.85684	3.24487	2.93109	3.34426	0.221663
ENSG00000080493	SLC4A4	protein_coding	8361	8.29673	1.08193	1.13154	3.5034	17.2326
ENSG00000080503	SMARCA2	protein_coding	7255	0.572874	1.41238	0.747541	0.910933	0.196217
ENSG00000080511	RDH8	protein_coding	2001	0	0	0	0	0
ENSG00000080546	SESN1	protein_coding	5121	1.89373	1.31312	1.3297	1.51218	0.109253
ENSG00000080561	MID2	protein_coding	3097	4.63313	1.52507	2.58786	2.91535	2.49543
ENSG00000080572	PIH1D3	protein_coding	1931	0	0	0.0936201	0.0312067	0.00292157
ENSG00000080573	COL5A3	protein_coding	6750	0.0146603	0.0237196	0.0535646	0.0306481	0.000414389
ENSG00000080603	SRCAP	protein_coding	15255	7.90749	6.61209	5.42756	6.64905	1.53854
ENSG00000080608	KIAA0020	protein_coding	2707	4.93506	8.93098	10.1955	8.0205	7.53969
ENSG00000080618	CPB2	protein_coding	1767	0	0	0	0	0
ENSG00000080644	CHRNA3	protein_coding	4765	0.103838	0	0.0505856	0.0514744	0.00269615
ENSG00000080709	KCNN2	protein_coding	3995	0	0	0	0	0
ENSG00000080802	CNOT4	protein_coding	6999	2.74292	2.43626	2.47102	2.55007	0.0281962
ENSG00000080815	PSEN1	protein_coding	9947	17.0715	12.7641	13.1098	14.3151	5.72811
ENSG00000080819	CPOX	protein_coding	3666	32.8508	22.6447	23.5057	26.3337	32.0391
ENSG00000080822	CLDND1	protein_coding	5217	44.8598	36.72	36.8815	39.4871	21.6563
ENSG00000080823	MOK	protein_coding	11019	3.9784	1.9325	1.86484	2.59192	1.44291
ENSG00000080824	HSP90AA1	protein_coding	5248	155.413	239.947	238.067	211.142	2330.21
ENSG00000080839	RBL1	protein_coding	5954	5.61766	8.49745	6.79116	6.96875	2.09696
ENSG00000080845	DLGAP4	protein_coding	8789	11.1466	8.02448	6.87002	8.68037	4.89496
ENSG00000080854	IGSF9B	protein_coding	5753	1.11806	0.194811	0.398033	0.570302	0.235356
ENSG00000080910	CFHR2	protein_coding	1087	0.091037	0	0	0.0303457	0.00276258
ENSG00000080947	CROCCP3	transcribed_unprocessed_pseudogene	6813	2.10609	2.65552	1.80435	2.18866	0.186236
ENSG00000080986	NDC80	protein_coding	3600	5.69004	12.6529	8.67076	9.00457	12.2039
ENSG00000081014	AP4E1	protein_coding	7359	3.83242	4.20991	4.02062	4.02098	0.0356237
ENSG00000081019	RSBN1	protein_coding	6819	4.10689	2.72363	2.99577	3.27543	0.53701
ENSG00000081026	MAGI3	protein_coding	8180	8.20207	8.22065	6.31332	7.57868	1.20095
ENSG00000081041	CXCL2	protein_coding	1500	15.3054	11.4743	45.9182	24.2326	356.367
ENSG00000081051	AFP	protein_coding	3259	1.73076	1.12994	1.29433	1.38501	0.096416
ENSG00000081052	COL4A4	protein_coding	9895	0.110008	0.186077	0.146159	0.147415	0.0014478
ENSG00000081059	TCF7	protein_coding	10063	0.619527	0.970538	0.461098	0.683721	0.067973
ENSG00000081087	OSTM1	protein_coding	5325	5.59364	7.66709	8.17048	7.14374	1.86546
ENSG00000081138	CDH7	protein_coding	14532	0	0	0.00829344	0.00276448	2.2927e-05
ENSG00000081148	IMPG2	protein_coding	8337	0.32048	0.211248	0.173473	0.235067	0.0058283
ENSG00000081154	PCNP	protein_coding	3102	42.6518	37.2396	38.8136	39.5683	7.7501
ENSG00000081177	EXD2	protein_coding	6263	3.96587	3.51504	4.13729	3.87273	0.103304
ENSG00000081181	ARG2	protein_coding	2418	0.327402	0.463502	0.647958	0.479621	0.025884
ENSG00000081189	MEF2C	protein_coding	8801	1.61912	0.509373	0.150633	0.759707	0.58611
ENSG00000081237	PTPRC	protein_coding	8371	0.130036	0.00956319	0.021596	0.0537316	0.00440293
ENSG00000081248	CACNA1S	protein_coding	6168	0	0	0	0	0
ENSG00000081277	PKP1	protein_coding	6211	6.40489	6.71516	4.84138	5.98714	1.00865
ENSG00000081307	UBA5	protein_coding	6827	8.23314	6.88317	7.05256	7.38962	0.540816
ENSG00000081320	STK17B	protein_coding	6580	9.08361	13.7356	12.4733	11.7642	5.78745
ENSG00000081377	CDC14B	protein_coding	10462	4.34155	5.2262	3.15067	4.23947	1.08478
ENSG00000081386	ZNF510	protein_coding	5921	4.86346	4.47521	4.80371	4.71413	0.0437039
ENSG00000081479	LRP2	protein_coding	16260	0	0.0344634	0.0111181	0.0151938	0.00030939
ENSG00000081665	ZNF506	protein_coding	8414	8.83252	7.5734	6.39557	7.6005	1.48524
ENSG00000081692	JMJD4	protein_coding	4315	4.21973	4.69375	5.04146	4.65165	0.170142
ENSG00000081721	DUSP12	protein_coding	1762	8.87357	11.222	11.8331	10.6429	2.4413
ENSG00000081760	AACS	protein_coding	16094	3.99665	3.91961	3.27623	3.73083	0.156481
ENSG00000081791	KIAA0141	protein_coding	6047	6.48041	9.38613	9.82578	8.56411	3.30466
ENSG00000081800	SLC13A1	protein_coding	4415	0	0	0.013649	0.00454965	6.2098e-05
ENSG00000081803	CADPS2	protein_coding	6351	8.2737	7.46208	6.60385	7.44654	0.69728
ENSG00000081818	PCDHB4	protein_coding	3825	0.23284	0.313935	0.22056	0.255779	0.00257436
ENSG00000081842	PCDHA6	protein_coding	6133	0.209758	0.143582	0.17686	0.176733	0.00109481
ENSG00000081853	PCDHGA2	protein_coding	6724	17.6163	14.7154	13.1293	15.1536	5.17737
ENSG00000081870	HSPB11	protein_coding	3236	8.04256	13.3587	9.05019	10.1505	7.97344
ENSG00000081913	PHLPP1	protein_coding	9142	1.42883	0.68302	0.613016	0.908288	0.204447
ENSG00000081923	ATP8B1	protein_coding	6652	1.93392	0.818346	0.824364	1.19221	0.412609
ENSG00000081985	IL12RB2	protein_coding	4145	0.0954955	0.984977	1.42473	0.835066	0.458569
ENSG00000082014	SMARCD3	protein_coding	5198	0.989952	1.49388	2.71275	1.73219	0.784602
ENSG00000082068	WDR70	protein_coding	7039	1.60266	1.26239	1.34406	1.40304	0.0315549
ENSG00000082074	FYB	protein_coding	6100	0.0648899	0.0918647	0.0592723	0.072009	0.000303576
ENSG00000082126	MPP4	protein_coding	4924	0	0	0.012238	0.00407935	4.99232e-05
ENSG00000082146	STRADB	protein_coding	3242	4.39538	7.55594	7.26765	6.40632	3.05369
ENSG00000082153	BZW1	protein_coding	4593	31.9946	65.3953	61.5721	52.9874	334.175
ENSG00000082175	PGR	protein_coding	15306	0.0129305	0	0.00787405	0.00693485	4.24611e-05
ENSG00000082196	C1QTNF3	protein_coding	3576	0.913195	0.604431	0.454984	0.657537	0.0546046
ENSG00000082212	ME2	protein_coding	9363	1.0569	2.67614	2.67737	2.1368	0.87465
ENSG00000082213	C5orf22	protein_coding	4172	2.96492	5.20002	4.00097	4.0553	1.25114
ENSG00000082258	CCNT2	protein_coding	9081	5.68832	7.09647	7.42551	6.73677	0.851498
ENSG00000082269	FAM135A	protein_coding	10589	0.785004	1.07353	1.20645	1.02166	0.0464228
ENSG00000082293	COL19A1	protein_coding	8511	0	0	0.0141605	0.00472018	6.68402e-05
ENSG00000082397	EPB41L3	protein_coding	11007	16.9379	16.1605	15.6412	16.2466	0.425871
ENSG00000082438	COBLL1	protein_coding	17178	1.9932	1.94798	1.78206	1.90774	0.0123595
ENSG00000082458	DLG3	protein_coding	7844	8.27587	6.41938	6.76044	7.1519	0.976561
ENSG00000082482	KCNK2	protein_coding	3910	0	0	0	0	0
ENSG00000082497	SERTAD4	protein_coding	5467	0	0	0.0110225	0.00367417	4.04987e-05
ENSG00000082512	TRAF5	protein_coding	9022	3.63055	3.43391	3.36634	3.47693	0.0188404
ENSG00000082515	MRPL22	protein_coding	5267	2.04791	4.43813	5.25145	3.9125	2.77289
ENSG00000082516	GEMIN5	protein_coding	5637	5.12604	12.7387	15.9496	11.2715	30.9021
ENSG00000082556	OPRK1	protein_coding	5738	0.0172459	0	0	0.00574864	9.91407e-05
ENSG00000082641	NFE2L1	protein_coding	5825	67.4608	43.222	42.5907	51.0912	201.072
ENSG00000082684	SEMA5B	protein_coding	6224	0.0635972	0.0900345	0.0677733	0.0738016	0.000201988
ENSG00000082701	GSK3B	protein_coding	8006	9.41861	7.90936	7.51182	8.27993	1.01195
ENSG00000082781	ITGB5	protein_coding	6447	26.1706	28.5967	20.7223	25.1632	16.2628
ENSG00000082805	ERC1	protein_coding	13484	15.4263	11.4701	10.4217	12.4394	6.96596
ENSG00000082898	XPO1	protein_coding	11708	16.7774	22.4338	20.6752	19.9621	8.38011
ENSG00000082929	LINC01587	processed_transcript	1164	0.255044	0.412647	0.15531	0.274334	0.0168347
ENSG00000082996	RNF13	protein_coding	3635	25.8895	16.8476	16.3291	19.6887	28.9044
ENSG00000083067	TRPM3	protein_coding	19912	0	0	0	0	0
ENSG00000083093	PALB2	protein_coding	4747	5.50341	8.46574	9.40652	7.79189	4.14912
ENSG00000083097	DOPEY1	protein_coding	10045	1.82251	1.44248	1.36778	1.54425	0.0594637
ENSG00000083099	LYRM2	protein_coding	8679	4.56076	4.81483	4.99911	4.79157	0.0484431
ENSG00000083123	BCKDHB	protein_coding	4102	3.498	3.62992	2.96747	3.36513	0.122953
ENSG00000083168	KAT6A	protein_coding	11852	5.13489	2.80309	3.57941	3.83913	1.40991
ENSG00000083223	ZCCHC6	protein_coding	6707	11.2428	10.9451	9.67648	10.6215	0.6919
ENSG00000083290	ULK2	protein_coding	9843	2.65414	2.35045	2.43049	2.47836	0.0247759
ENSG00000083307	GRHL2	protein_coding	6060	0	0.0132101	0.0696074	0.0276059	0.00136672
ENSG00000083312	TNPO1	protein_coding	11977	17.1855	15.6538	14.2034	15.6809	2.22378
ENSG00000083444	PLOD1	protein_coding	5320	40.9407	53.8104	32.5654	42.4388	114.521
ENSG00000083454	P2RX5	protein_coding	4190	0.377879	0.897975	1.58201	0.952621	0.364721
ENSG00000083457	ITGAE	protein_coding	6657	1.05542	1.45508	1.39403	1.30151	0.0463511
ENSG00000083520	DIS3	protein_coding	10835	6.06438	5.51915	5.06107	5.5482	0.25229
ENSG00000083535	PIBF1	protein_coding	4253	5.09561	6.45623	6.36181	5.97122	0.577248
ENSG00000083544	TDRD3	protein_coding	6814	1.64106	1.50379	1.66259	1.60248	0.00742037
ENSG00000083622	AC000111.6	antisense	376	0	0	0	0	0
ENSG00000083635	NUFIP1	protein_coding	3492	1.61528	2.20078	2.24336	2.01981	0.123185
ENSG00000083642	PDS5B	protein_coding	13212	2.50913	2.44184	2.52224	2.49107	0.00186086
ENSG00000083720	OXCT1	protein_coding	4194	5.28527	9.08571	9.55484	7.97527	5.48211
ENSG00000083750	RRAGB	protein_coding	2725	10.1681	7.2856	6.28032	7.91133	4.07231
ENSG00000083782	EPYC	protein_coding	1805	0	0	0	0	0
ENSG00000083799	CYLD	protein_coding	12954	6.50089	5.53713	5.18217	5.74006	0.465647
ENSG00000083807	SLC27A5	protein_coding	8025	0.419258	0.887821	0.780941	0.696007	0.0602982
ENSG00000083812	ZNF324	protein_coding	5664	3.73885	2.24726	2.48956	2.82522	0.640708
ENSG00000083814	ZNF671	protein_coding	3532	8.4052	7.66084	5.74962	7.27188	1.87648
ENSG00000083817	ZNF416	protein_coding	2561	6.10513	6.25174	6.23543	6.19743	0.00645639
ENSG00000083828	ZNF586	protein_coding	3261	7.22227	5.81805	5.6361	6.22547	0.753469
ENSG00000083838	ZNF446	protein_coding	4923	2.75384	1.70742	1.50559	1.98895	0.448976
ENSG00000083844	ZNF264	protein_coding	12532	10.6443	6.26017	6.11641	7.67362	6.62382
ENSG00000083845	RPS5	protein_coding	3617	56.7971	56.925	62.5592	58.7604	10.8273
ENSG00000083857	FAT1	protein_coding	16177	9.12679	22.5904	11.5328	14.4166	51.5545
ENSG00000083896	YTHDC1	protein_coding	7032	6.48738	5.63516	5.63011	5.91755	0.243536
ENSG00000083937	CHMP2B	protein_coding	3106	12.0749	8.78887	8.82755	9.89712	3.55755
ENSG00000084070	SMAP2	protein_coding	3631	3.979	5.95275	5.11157	5.01444	0.981001
ENSG00000084072	PPIE	protein_coding	8071	3.44529	4.31462	4.36029	4.04007	0.265838
ENSG00000084073	ZMPSTE24	protein_coding	3572	29.1996	48.3638	56.8017	44.7884	200.058
ENSG00000084090	STARD7	protein_coding	4414	50.8013	69.6433	78.4173	66.2873	199.108
ENSG00000084092	NOA1	protein_coding	3415	6.51987	11.2286	10.8698	9.53941	6.87038
ENSG00000084093	REST	protein_coding	7955	10.188	8.99658	9.57496	9.58653	0.354998
ENSG00000084110	HAL	protein_coding	5146	0.0961496	0.0155564	0.0234202	0.0450421	0.00197444
ENSG00000084112	SSH1	protein_coding	14537	18.5498	13.7562	12.4483	14.9181	10.3195
ENSG00000084207	GSTP1	protein_coding	1915	64.025	103.84	107.744	91.8697	585.306
ENSG00000084234	APLP2	protein_coding	7451	163.902	96.8249	102.453	121.06	1384.49
ENSG00000084444	KIAA1467	protein_coding	6807	1.87535	1.43478	1.80594	1.70536	0.0561138
ENSG00000084453	SLCO1A2	protein_coding	11520	0	0	0	0	0
ENSG00000084463	WBP11	protein_coding	5315	10.0912	15.5287	13.798	13.1393	7.71706
ENSG00000084623	EIF3I	protein_coding	1725	34.3625	47.0111	53.2734	44.8824	92.8045
ENSG00000084628	NKAIN1	protein_coding	2987	0.861361	0.134003	0.484179	0.493181	0.132323
ENSG00000084636	COL16A1	protein_coding	9269	0.683273	0.898216	0.578612	0.720034	0.0265502
ENSG00000084652	TXLNA	protein_coding	5103	33.5093	34.795	34.5406	34.2816	0.463533
ENSG00000084674	APOB	protein_coding	14828	0	0	0.00406394	0.00135465	5.50521e-06
ENSG00000084676	NCOA1	protein_coding	8633	2.13206	2.86535	2.7502	2.58253	0.155513
ENSG00000084693	AGBL5	protein_coding	5283	2.67857	3.33367	2.6577	2.88998	0.147755
ENSG00000084710	EFR3B	protein_coding	10591	0.588641	1.37567	1.17778	1.04736	0.16761
ENSG00000084731	KIF3C	protein_coding	6403	1.82367	3.5007	3.29393	2.87277	0.836144
ENSG00000084733	RAB10	protein_coding	3631	17.1151	33.3795	28.5949	26.3632	69.8678
ENSG00000084734	GCKR	protein_coding	3146	0.220184	0.0763384	0.0766181	0.12438	0.00688384
ENSG00000084754	HADHA	protein_coding	3811	25.8104	48.5026	46.8356	40.3829	159.963
ENSG00000084764	MAPRE3	protein_coding	3459	2.26008	2.63836	2.87451	2.59098	0.0960638
ENSG00000084774	CAD	protein_coding	8422	3.57195	6.55864	5.96734	5.36598	2.50131
ENSG00000085063	CD59	protein_coding	4942	318.117	189.572	170.16	225.95	6465.29
ENSG00000085117	CD82	protein_coding	4054	8.07963	9.02428	5.93088	7.67826	2.51311
ENSG00000085185	BCORL1	protein_coding	7996	3.78701	2.90339	3.13509	3.27516	0.209908
ENSG00000085224	ATRX	protein_coding	19060	28.0206	16.3635	19.0486	21.1442	37.2653
ENSG00000085231	TAF9	protein_coding	2162	4.89751	7.73875	8.89129	7.17585	4.22522
ENSG00000085265	FCN1	protein_coding	4981	0	0	0	0	0
ENSG00000085274	MYNN	protein_coding	5730	32.0531	26.6426	28.5946	29.0968	7.50765
ENSG00000085276	MECOM	protein_coding	9103	2.67422	3.01641	2.12496	2.6052	0.202243
ENSG00000085365	SCAMP1	protein_coding	5106	13.1594	13.1071	14.0678	13.4448	0.291805
ENSG00000085377	PREP	protein_coding	3762	6.97067	11.874	10.4118	9.75213	6.33692
ENSG00000085382	HACE1	protein_coding	9238	0.739126	0.883899	0.606646	0.743223	0.0192299
ENSG00000085415	SEH1L	protein_coding	10481	5.8821	7.28662	7.71003	6.95958	0.915543
ENSG00000085433	WDR47	protein_coding	4423	6.66725	6.91396	7.62959	7.07026	0.249849
ENSG00000085449	WDFY1	protein_coding	5516	10.6026	19.5925	15.1087	15.1013	20.2048
ENSG00000085465	OVGP1	protein_coding	2567	0.616796	1.15387	1.07985	0.95017	0.0847236
ENSG00000085491	SLC25A24	protein_coding	6548	18.9512	27.7767	24.0194	23.5824	19.6155
ENSG00000085511	MAP3K4	protein_coding	7522	4.1572	4.40603	4.77467	4.44596	0.0965118
ENSG00000085514	PILRA	protein_coding	2006	11.6914	9.85703	7.50999	9.68612	4.39286
ENSG00000085552	IGSF9	protein_coding	6628	0.134372	0.0362342	0.0454588	0.0720215	0.00293692
ENSG00000085563	ABCB1	protein_coding	5806	0.0511318	0	0	0.0170439	0.000871489
ENSG00000085644	ZNF213	protein_coding	6443	3.96259	3.25532	3.37636	3.53142	0.14309
ENSG00000085662	AKR1B1	protein_coding	3660	26.3075	41.8203	54.8268	40.9849	203.862
ENSG00000085719	CPNE3	protein_coding	6793	31.8737	21.8724	23.9426	25.8962	27.8692
ENSG00000085721	RRN3	protein_coding	4156	20.7867	24.1355	27.7376	24.2199	12.0842
ENSG00000085733	CTTN	protein_coding	6949	57.1898	53.8567	49.8887	53.6451	13.3602
ENSG00000085741	WNT11	protein_coding	2401	0.041215	0.0333417	0.0501959	0.0415842	7.11176e-05
ENSG00000085760	MTIF2	protein_coding	3374	10.7932	23.086	23.3253	19.0682	51.3707
ENSG00000085788	DDHD2	protein_coding	10686	9.76977	5.7759	6.58091	7.37553	4.46133
ENSG00000085831	TTC39A	protein_coding	9362	0.486224	0.470299	0.534244	0.496922	0.00110806
ENSG00000085832	EPS15	protein_coding	7440	14.9367	15.1069	14.7249	14.9228	0.0366284
ENSG00000085840	ORC1	protein_coding	3157	6.08099	15.5188	13.705	11.7683	25.0812
ENSG00000085871	MGST2	protein_coding	3182	6.03322	9.98782	7.4615	7.82751	4.01019
ENSG00000085872	CHERP	protein_coding	6113	10.7164	10.7646	10.7548	10.7453	0.000647026
ENSG00000085978	ATG16L1	protein_coding	6047	16.381	29.191	30.8725	25.4815	62.8207
ENSG00000085982	USP40	protein_coding	9352	6.7086	8.26044	7.5454	7.50481	0.603284
ENSG00000085998	POMGNT1	protein_coding	6198	7.48805	7.19422	6.8252	7.16916	0.110312
ENSG00000085999	RAD54L	protein_coding	3212	2.89601	6.25574	5.15926	4.77033	2.93539
ENSG00000086015	MAST2	protein_coding	7877	24.2713	15.5595	13.1735	17.6681	34.125
ENSG00000086061	DNAJA1	protein_coding	2730	10.8382	13.1956	17.3938	13.8092	11.0263
ENSG00000086062	B4GALT1	protein_coding	4901	18.5759	15.8441	17.5948	17.3383	1.91509
ENSG00000086065	CHMP5	protein_coding	2390	16.1478	20.968	20.4733	19.1964	7.03142
ENSG00000086102	NFX1	protein_coding	7147	6.11992	5.17486	6.07913	5.7913	0.285419
ENSG00000086159	AQP6	protein_coding	5129	0	0	0	0	0
ENSG00000086189	DIMT1	protein_coding	3736	5.29749	6.9854	8.87127	7.05139	3.19624
ENSG00000086200	IPO11	protein_coding	7540	3.26795	4.49106	4.1239	3.96097	0.393913
ENSG00000086205	FOLH1	protein_coding	3824	0.0258779	0	0	0.00862597	0.000223222
ENSG00000086232	EIF2AK1	protein_coding	5550	31.4702	28.9923	28.5123	29.6583	2.51987
ENSG00000086288	NME8	protein_coding	2439	0	0	0	0	0
ENSG00000086289	EPDR1	protein_coding	2864	5.14826	10.2583	7.06962	7.49204	6.66183
ENSG00000086300	SNX10	protein_coding	3518	0	0.0682662	0.479614	0.182627	0.0673163
ENSG00000086475	SEPHS1	protein_coding	3888	19.3435	27.0139	25.3719	23.9098	16.3123
ENSG00000086504	MRPL28	protein_coding	2404	16.9594	28.3717	23.0111	22.7807	32.6001
ENSG00000086506	HBQ1	protein_coding	536	0.553865	1.34418	1.91124	1.26976	0.464768
ENSG00000086544	ITPKC	protein_coding	3385	14.0031	9.88548	11.0373	11.642	4.5129
ENSG00000086548	CEACAM6	protein_coding	3052	0.194542	0.0524597	0.631823	0.292942	0.0911773
ENSG00000086570	FAT2	protein_coding	14537	0.00680726	0.0275344	0.00414529	0.012829	0.000163958
ENSG00000086589	RBM22	protein_coding	3615	6.21391	9.78801	10.6018	8.8679	5.44831
ENSG00000086598	TMED2	protein_coding	3830	156.549	167.234	162.938	162.24	28.9116
ENSG00000086619	ERO1LB	protein_coding	5361	0.110752	0.0298651	0.146126	0.0955811	0.00355177
ENSG00000086666	ZFAND6	protein_coding	5153	2.80375	2.98278	2.70136	2.8293	0.0202893
ENSG00000086696	HSD17B2	protein_coding	9550	0	0.00838256	0.00630996	0.00489751	1.90631e-05
ENSG00000086712	TXLNG	protein_coding	4460	8.38695	8.48998	9.75511	8.87735	0.580508
ENSG00000086717	PPEF1	protein_coding	3513	0.394364	0.82036	0.566064	0.593596	0.0459367
ENSG00000086730	LAT2	protein_coding	4549	2.24062	0.950294	0.808061	1.33299	0.622901
ENSG00000086758	HUWE1	protein_coding	17380	54.8592	48.3039	46.0862	49.7497	20.8093
ENSG00000086827	ZW10	protein_coding	2992	7.21011	10.3278	11.2182	9.58536	4.42957
ENSG00000086848	ALG9	protein_coding	8013	3.96421	4.23595	4.60242	4.26753	0.102575
ENSG00000086967	MYBPC2	protein_coding	3708	0	0	0	0	0
ENSG00000086991	NOX4	protein_coding	6096	0	0	0	0	0
ENSG00000087008	ACOX3	protein_coding	3846	5.68631	6.18198	7.75579	6.54136	1.16755
ENSG00000087053	MTMR2	protein_coding	6119	7.39066	10.9241	11.4828	9.93253	4.92386
ENSG00000087074	PPP1R15A	protein_coding	3093	21.9478	20.0845	19.21	20.4141	1.9554
ENSG00000087076	HSD17B14	protein_coding	1281	9.11549	4.24952	5.03344	6.13282	6.8259
ENSG00000087077	TRIP6	protein_coding	2802	41.2498	33.6556	33.8721	36.2592	18.6915
ENSG00000087085	ACHE	protein_coding	3731	0.875258	0.557864	1.01753	0.816882	0.0553779
ENSG00000087086	FTL	protein_coding	878	1204.84	1138.44	930.943	1091.41	20414.1
ENSG00000087087	SRRT	protein_coding	4588	19.5844	16.0526	15.3014	16.9795	5.23021
ENSG00000087088	BAX	protein_coding	2587	12.3936	12.9348	13.2773	12.8685	0.198528
ENSG00000087095	NLK	protein_coding	5290	1.25333	0.802048	0.911306	0.988896	0.0554295
ENSG00000087111	PIGS	protein_coding	5990	5.12132	4.81123	4.36609	4.76621	0.144113
ENSG00000087116	ADAMTS2	protein_coding	7687	0.0901132	0.104141	0.0156785	0.0699777	0.0022605
ENSG00000087128	TMPRSS11E	protein_coding	2138	0.323994	0.262102	0.0845558	0.223551	0.0154474
ENSG00000087152	ATXN7L3	protein_coding	5301	4.16288	4.63619	4.14921	4.31609	0.0768917
ENSG00000087157	PGS1	protein_coding	4965	15.2272	13.4471	15.2562	14.6435	1.07382
ENSG00000087191	PSMC5	protein_coding	4490	35.0427	48.46	47.5907	43.6978	56.3718
ENSG00000087206	UIMC1	protein_coding	4739	5.7424	9.4429	9.14265	8.10932	4.22427
ENSG00000087237	CETP	protein_coding	2085	0.0949229	0	0.0578035	0.0509088	0.00228824
ENSG00000087245	MMP2	protein_coding	4933	0.341024	0.146053	0.109941	0.199006	0.0154528
ENSG00000087250	MT3	protein_coding	1837	0.0538689	0.0871568	0.0328036	0.0579431	0.000751017
ENSG00000087253	LPCAT2	protein_coding	7439	15.5639	11.9235	10.5631	12.6835	6.68509
ENSG00000087258	GNAO1	protein_coding	9813	0.0705901	0.35079	0.0982535	0.173211	0.0238419
ENSG00000087263	OGFOD1	protein_coding	5806	8.70946	12.1197	13.0878	11.3057	5.28956
ENSG00000087266	SH3BP2	protein_coding	13968	0.269213	0.939918	0.905973	0.705035	0.142743
ENSG00000087269	NOP14	protein_coding	3538	12.1948	19.8663	23.5386	18.5332	33.5029
ENSG00000087274	ADD1	protein_coding	13106	5.04375	10.5244	8.69464	8.08758	7.78564
ENSG00000087299	L2HGDH	protein_coding	6879	2.24412	2.57186	2.83824	2.55141	0.0885588
ENSG00000087301	TXNDC16	protein_coding	4739	2.52665	1.62168	1.4496	1.86598	0.334773
ENSG00000087302	C14orf166	protein_coding	8323	2.06879	2.54886	2.79471	2.47079	0.136313
ENSG00000087303	NID2	protein_coding	6392	0.0154814	0.037572	0.169694	0.0742491	0.00695426
ENSG00000087338	GMCL1	protein_coding	4922	4.92574	4.73295	4.94618	4.86829	0.0138426
ENSG00000087365	SF3B2	protein_coding	9795	9.42594	11.2296	10.7601	10.4719	0.875565
ENSG00000087448	KLHL42	protein_coding	7622	5.81643	8.8855	8.64925	7.78372	2.91664
ENSG00000087460	GNAS	protein_coding	13320	8.52874	7.84909	6.89915	7.75899	0.669979
ENSG00000087470	DNM1L	protein_coding	7282	10.7899	17.1056	15.5243	14.4733	10.8006
ENSG00000087494	PTHLH	protein_coding	3377	0.0879098	0.284466	0.231976	0.20145	0.0103574
ENSG00000087495	PHACTR3	protein_coding	6095	0	0.0131343	0.00988681	0.0076737	4.68008e-05
ENSG00000087502	ERGIC2	protein_coding	5826	16.0173	17.5469	18.0491	17.2044	1.12004
ENSG00000087510	TFAP2C	protein_coding	3005	0.889133	0.612722	0.481279	0.661045	0.0433375
ENSG00000087586	AURKA	protein_coding	2928	14.2961	33.0549	28.3395	25.2302	95.2244
ENSG00000087589	CASS4	protein_coding	5069	0.0390441	0.0157928	0.0237759	0.0262043	0.000139578
ENSG00000087842	PIR	protein_coding	2512	8.98178	10.7715	9.04382	9.59904	1.03201
ENSG00000087884	AAMDC	protein_coding	1943	5.90789	10.5062	9.21115	8.54176	5.62228
ENSG00000087903	RFX2	protein_coding	9094	0.424382	0.501765	0.536735	0.487627	0.00330571
ENSG00000087995	METTL2A	protein_coding	3843	14.214	17.0606	16.9506	16.0751	2.60071
ENSG00000088002	SULT2B1	protein_coding	2822	0.525995	0.936132	0.363013	0.60838	0.0872069
ENSG00000088035	ALG6	protein_coding	4950	2.0791	3.04042	3.73735	2.95229	0.693269
ENSG00000088038	CNOT3	protein_coding	6676	2.60882	2.66205	2.32881	2.53323	0.032049
ENSG00000088053	GP6	protein_coding	2703	0.292881	0.148083	0.0891752	0.176713	0.0109888
ENSG00000088179	PTPN4	protein_coding	12486	4.52543	3.83405	4.26637	4.20862	0.122003
ENSG00000088205	DDX18	protein_coding	7851	9.47851	21.1579	22.5659	17.7341	51.6118
ENSG00000088247	KHSRP	protein_coding	4563	16.5905	23.9652	23.4279	21.3278	16.9043
ENSG00000088256	GNA11	protein_coding	6242	17.2961	19.3657	17.2323	17.9647	1.4731
ENSG00000088280	ASAP3	protein_coding	4988	13.927	13.9789	12.9146	13.6068	0.360048
ENSG00000088298	EDEM2	protein_coding	1919	7.52879	8.34325	7.78766	7.88657	0.173174
ENSG00000088305	DNMT3B	protein_coding	4630	2.15868	2.50707	1.96529	2.21035	0.0753858
ENSG00000088320	REM1	protein_coding	1665	0	0	0	0	0
ENSG00000088325	TPX2	protein_coding	3605	55.1745	116.627	104.507	92.1027	1059.5
ENSG00000088340	FER1L4	unitary_pseudogene	9067	0.458388	1.17427	0.657963	0.763541	0.136482
ENSG00000088356	PDRG1	protein_coding	1998	11.9858	14.5443	12.9086	13.1462	1.67877
ENSG00000088367	EPB41L1	protein_coding	7859	1.28434	1.43626	1.70222	1.47427	0.0447397
ENSG00000088386	SLC15A1	protein_coding	4192	0	0	0.014375	0.00479168	6.88805e-05
ENSG00000088387	DOCK9	protein_coding	9796	2.37392	2.03484	2.25145	2.22007	0.0294821
ENSG00000088448	ANKRD10	protein_coding	4563	15.9182	14.8423	14.4873	15.0826	0.555177
ENSG00000088451	TGDS	protein_coding	2589	5.15999	7.60647	6.58695	6.45114	1.51015
ENSG00000088538	DOCK3	protein_coding	8755	13.0888	6.60178	5.36869	8.35309	17.2003
ENSG00000088543	C3orf18	protein_coding	3248	1.58429	4.04211	4.24864	3.29168	2.19705
ENSG00000088682	COQ9	protein_coding	4324	7.20895	9.36796	9.53236	8.70309	1.6811
ENSG00000088726	TMEM40	protein_coding	3562	0.361158	0.427012	0.20301	0.330393	0.0132541
ENSG00000088727	KIF9	protein_coding	5850	1.69158	0.903168	1.05069	1.21514	0.175681
ENSG00000088756	ARHGAP28	protein_coding	11910	0.0498525	0.08738	0.13155	0.0895942	0.00167231
ENSG00000088766	CRLS1	protein_coding	5370	4.20153	2.11687	6.21678	4.17839	4.20272
ENSG00000088782	DEFB127	protein_coding	514	0	0	0	0	0
ENSG00000088808	PPP1R13B	protein_coding	9031	2.12575	1.58671	1.30115	1.67121	0.175346
ENSG00000088812	ATRN	protein_coding	8753	6.79461	2.68888	7.1117	5.53173	6.0865
ENSG00000088826	SMOX	protein_coding	2946	1.44439	0.760861	1.4523	1.21918	0.157559
ENSG00000088827	SIGLEC1	protein_coding	7886	0.0125485	0	0.00764141	0.00672996	3.9989e-05
ENSG00000088832	FKBP1A	protein_coding	2577	33.4081	26.2185	64.3523	41.3263	410.569
ENSG00000088833	NSFL1C	protein_coding	6531	2.37885	1.48315	3.63535	2.49912	1.16884
ENSG00000088836	SLC4A11	protein_coding	4081	0.0242483	0.137313	0.29532	0.152294	0.0185383
ENSG00000088854	C20orf194	protein_coding	8541	3.64963	1.6215	3.66881	2.97998	1.38419
ENSG00000088876	ZNF343	protein_coding	4643	2.83466	1.41382	3.30957	2.51935	0.973026
ENSG00000088881	EBF4	protein_coding	3717	0.0532457	0.0215371	0.0810602	0.0519477	0.000887012
ENSG00000088882	CPXM1	protein_coding	2391	0.0413874	0	0.151217	0.0642016	0.00610704
ENSG00000088888	MAVS	protein_coding	11771	17.2088	8.78677	17.5338	14.5098	24.5914
ENSG00000088899	LZTS3	protein_coding	5395	0.440217	0.875469	1.57492	0.963534	0.327703
ENSG00000088926	F11	protein_coding	3364	0	0	0	0	0
ENSG00000088930	XRN2	protein_coding	3437	10.4514	12.9269	16.2704	13.2162	8.52802
ENSG00000088970	KIZ	protein_coding	5207	1.88146	1.50667	1.48133	1.62315	0.0502016
ENSG00000088986	DYNLL1	protein_coding	2957	15.9965	22.6056	25.0863	21.2294	22.0766
ENSG00000088992	TESC	protein_coding	1926	0.256898	0.748163	0.782193	0.595751	0.0864057
ENSG00000089006	SNX5	protein_coding	7953	5.73611	6.60318	11.1458	7.82837	8.44204
ENSG00000089009	RPL6	protein_coding	4447	64.3767	75.8591	82.1446	74.1268	81.1751
ENSG00000089012	SIRPG	protein_coding	2242	0.0882758	0.0714126	0.107511	0.0890666	0.00032625
ENSG00000089022	MAPKAPK5	protein_coding	5584	7.81521	10.6088	9.79875	9.40759	2.06581
ENSG00000089041	P2RX7	protein_coding	5546	1.9092	2.58377	2.33608	2.27635	0.116437
ENSG00000089048	ESF1	protein_coding	3216	5.47711	4.72953	14.6715	8.29273	30.6567
ENSG00000089050	RBBP9	protein_coding	3861	22.093	17.4579	26.4389	21.9966	20.1715
ENSG00000089053	ANAPC5	protein_coding	12304	21.5303	23.748	20.5552	21.9445	2.67709
ENSG00000089057	SLC23A2	protein_coding	7515	6.47863	2.87617	6.05408	5.13629	3.87617
ENSG00000089060	SLC8B1	protein_coding	6768	8.71431	10.125	8.66328	9.16752	0.688179
ENSG00000089063	TMEM230	protein_coding	3051	24.8123	11.6236	28.8759	21.7706	81.3489
ENSG00000089091	DZANK1	protein_coding	6619	0.523266	0.387024	0.755641	0.555311	0.0347398
ENSG00000089094	KDM2B	protein_coding	13623	1.27846	1.42208	1.22971	1.31008	0.0100013
ENSG00000089101	CFAP61	protein_coding	7322	0	0	0	0	0
ENSG00000089116	LHX5	protein_coding	3125	0	0	0	0	0
ENSG00000089123	TASP1	protein_coding	2905	1.63509	1.07473	2.24031	1.65004	0.339811
ENSG00000089127	OAS1	protein_coding	3910	8.4025	19.0818	19.5422	15.6755	39.7252
ENSG00000089154	GCN1L1	protein_coding	9654	29.6441	32.0247	28.2637	29.9775	3.61966
ENSG00000089157	RPLP0	protein_coding	4001	64.4545	69.4891	69.2065	67.7167	8.00145
ENSG00000089159	PXN	protein_coding	7376	49.5457	71.5988	47.548	56.2308	178.129
ENSG00000089163	SIRT4	protein_coding	1222	3.48213	1.17918	1.97251	2.21127	1.36864
ENSG00000089169	RPH3A	protein_coding	10369	0	0	0.0116231	0.00387438	4.50324e-05
ENSG00000089177	KIF16B	protein_coding	6280	2.85211	2.14156	3.36804	2.78724	0.379222
ENSG00000089195	TRMT6	protein_coding	3776	3.32827	2.92568	7.40485	4.55293	6.14057
ENSG00000089199	CHGB	protein_coding	4535	0.0872831	0.0529571	0.186029	0.108756	0.00477286
ENSG00000089220	PEBP1	protein_coding	1780	138.484	136.945	150.007	141.812	50.9577
ENSG00000089225	TBX5	protein_coding	4363	0	0	0.0138116	0.00460388	6.3587e-05
ENSG00000089234	BRAP	protein_coding	4686	12.1426	10.4893	10.8149	11.149	0.767058
ENSG00000089248	ERP29	protein_coding	3083	34.6013	22.6944	24.8624	27.386	40.2202
ENSG00000089250	NOS1	protein_coding	13113	0	0	0	0	0
ENSG00000089280	FUS	protein_coding	10283	17.12	22.7323	21.038	20.2968	8.28659
ENSG00000089289	IGBP1	protein_coding	1862	33.6943	28.2036	32.3955	31.4311	8.23453
ENSG00000089327	FXYD5	protein_coding	2993	79.3178	119.131	108.782	102.41	426.719
ENSG00000089335	ZNF302	protein_coding	5032	36.3223	34.5223	36.4291	35.7579	1.14793
ENSG00000089351	GRAMD1A	protein_coding	5942	9.92569	11.9097	10.3746	10.7367	1.08234
ENSG00000089356	FXYD3	protein_coding	3334	0.356175	0.240112	0.32534	0.307209	0.00361415
ENSG00000089472	HEPH	protein_coding	7113	0.0973851	0.0562727	0.27957	0.144409	0.0141239
ENSG00000089486	CDIP1	protein_coding	4268	6.23699	6.03965	5.16757	5.81474	0.323852
ENSG00000089505	CMTM1	protein_coding	1465	3.44493	3.38793	3.53745	3.45677	0.00569466
ENSG00000089558	KCNH4	protein_coding	3924	0.0504369	0.040802	0.0153568	0.0355319	0.000328483
ENSG00000089597	GANAB	protein_coding	5027	93.7406	80.5312	77.0783	83.7834	77.3405
ENSG00000089639	GMIP	protein_coding	3740	2.22257	3.2107	2.12683	2.52003	0.360059
ENSG00000089682	RBM41	protein_coding	6101	9.27774	6.63941	5.63982	7.18566	3.53241
ENSG00000089685	BIRC5	protein_coding	3815	49.725	104.227	97.4113	83.7877	881.816
ENSG00000089692	LAG3	protein_coding	3056	0.0971438	0.130978	0.276061	0.168061	0.00903419
ENSG00000089693	MLF2	protein_coding	3781	34.2856	41.8793	42.1072	39.424	19.8156
ENSG00000089723	OTUB2	protein_coding	4252	2.37385	3.84076	2.67854	2.96439	0.599232
ENSG00000089737	DDX24	protein_coding	8636	21.8288	23.026	24.4641	23.1063	1.74105
ENSG00000089775	ZBTB25	protein_coding	12229	3.17207	1.81984	2.17309	2.38833	0.491875
ENSG00000089818	NECAP1	protein_coding	4155	15.1949	17.9566	17.6647	16.9387	2.30212
ENSG00000089820	ARHGAP4	protein_coding	5580	9.18635	17.2732	11.5121	12.6572	17.3328
ENSG00000089847	ANKRD24	protein_coding	4474	0.376011	0.268396	0.242441	0.295616	0.0050159
ENSG00000089876	DHX32	protein_coding	3948	20.2777	18.2087	23.9636	20.8167	8.49761
ENSG00000089902	RCOR1	protein_coding	6202	15.1579	14.7922	13.8845	14.6115	0.429865
ENSG00000089916	GPATCH2L	protein_coding	21987	7.88075	5.1483	6.31461	6.44789	1.87989
ENSG00000090006	LTBP4	protein_coding	8108	11.1553	12.1541	9.85507	11.0548	1.329
ENSG00000090013	BLVRB	protein_coding	1665	7.25092	18.8474	11.9434	12.6806	34.0273
ENSG00000090020	SLC9A1	protein_coding	5974	13.2351	8.02679	7.73678	9.66624	9.57386
ENSG00000090054	SPTLC1	protein_coding	3658	43.6353	47.5331	44.9233	45.3639	3.94388
ENSG00000090060	PAPOLA	protein_coding	12766	16.4412	17.0128	17.5692	17.0077	0.318114
ENSG00000090061	CCNK	protein_coding	8220	4.8997	5.34664	5.21961	5.15532	0.0530378
ENSG00000090097	PCBP4	protein_coding	3686	5.18143	6.84125	5.98351	6.00206	0.689013
ENSG00000090104	RGS1	protein_coding	4117	0	0	0	0	0
ENSG00000090238	YPEL3	protein_coding	3181	3.54641	2.31528	1.66705	2.50958	0.911306
ENSG00000090263	MRPS33	protein_coding	1818	15.622	27.0368	26.7823	23.147	42.4859
ENSG00000090266	NDUFB2	protein_coding	4447	12.5059	21.494	22.7788	18.9262	31.3279
ENSG00000090273	NUDC	protein_coding	2856	11.8499	15.5286	14.0312	13.8032	3.42212
ENSG00000090316	MAEA	protein_coding	9857	5.46137	6.86266	8.02694	6.78365	1.65022
ENSG00000090339	ICAM1	protein_coding	3706	3.04401	1.66328	4.5691	3.09213	2.11269
ENSG00000090372	STRN4	protein_coding	7641	13.948	16.4696	15.0709	15.1629	1.5959
ENSG00000090376	IRAK3	protein_coding	10004	1.61236	1.80048	1.8372	1.75001	0.0145489
ENSG00000090382	LYZ	protein_coding	1764	0	0.0453818	0.0341611	0.0265143	0.000558732
ENSG00000090402	SI	protein_coding	6138	0	0	0	0	0
ENSG00000090432	MUL1	protein_coding	2438	16.7635	20.785	22.27	19.9395	8.11679
ENSG00000090447	TFAP4	protein_coding	7867	0.867935	0.976883	1.23324	1.02602	0.0351722
ENSG00000090470	PDCD7	protein_coding	3263	7.7334	7.18838	6.68531	7.20236	0.274769
ENSG00000090487	SPG21	protein_coding	3984	10.6558	10.6698	11.4349	10.9202	0.198774
ENSG00000090512	FETUB	protein_coding	2024	0.195568	0.0395521	0.0595456	0.0982217	0.00720709
ENSG00000090520	DNAJB11	protein_coding	5959	8.78475	13.3131	14.2383	12.1121	8.51731
ENSG00000090530	P3H2	protein_coding	5605	16.7547	4.15621	8.11711	9.67602	41.5034
ENSG00000090534	THPO	protein_coding	1915	0	0	0	0	0
ENSG00000090539	CHRD	protein_coding	6620	0.104637	0.072556	0.0546164	0.07727	0.000642193
ENSG00000090554	FLT3LG	protein_coding	2846	0.973577	1.49081	1.29159	1.25199	0.0680576
ENSG00000090565	RAB11FIP3	protein_coding	6317	7.01802	4.53683	3.41509	4.98998	3.39928
ENSG00000090581	GNPTG	protein_coding	4102	13.4613	7.43549	6.4491	9.11528	14.4089
ENSG00000090612	ZNF268	protein_coding	14095	3.69992	3.21463	3.02263	3.31239	0.121851
ENSG00000090615	GOLGA3	protein_coding	10550	31.5537	20.3586	16.4159	22.7761	61.6717
ENSG00000090621	PABPC4	protein_coding	6782	10.7974	10.7651	12.2262	11.2629	0.696185
ENSG00000090659	CD209	protein_coding	4413	0	0	0	0	0
ENSG00000090661	CERS4	protein_coding	4059	1.3165	0.926956	1.3213	1.18825	0.0512127
ENSG00000090674	MCOLN1	protein_coding	3956	1.70098	1.2951	1.53849	1.51153	0.0417302
ENSG00000090686	USP48	protein_coding	9497	9.97178	10.1321	9.467	9.85695	0.12047
ENSG00000090776	EFNB1	protein_coding	3314	10.69	4.00992	5.78235	6.82743	11.975
ENSG00000090857	PDPR	protein_coding	10385	5.76496	5.20328	4.11985	5.02937	0.699277
ENSG00000090861	AARS	protein_coding	4498	33.1104	30.6652	29.9023	31.226	2.80878
ENSG00000090863	GLG1	protein_coding	9550	26.0915	21.2498	16.9612	21.4342	20.8664
ENSG00000090889	KIF4A	protein_coding	4533	12.8363	27.4439	21.9345	20.7382	54.4189
ENSG00000090905	TNRC6A	protein_coding	12522	3.08994	2.35903	2.31955	2.58951	0.188217
ENSG00000090924	PLEKHG2	protein_coding	9200	6.62583	6.98728	5.18761	6.26691	0.906319
ENSG00000090932	DLL3	protein_coding	2618	1.17176	4.28094	4.94879	3.46716	4.06315
ENSG00000090971	NAT14	protein_coding	2163	12.7642	15.4703	16.0471	14.7606	3.07211
ENSG00000090975	PITPNM2	protein_coding	9161	4.39642	6.94712	4.63742	5.32698	1.98314
ENSG00000090989	EXOC1	protein_coding	5347	6.0333	9.0878	8.79052	7.97054	2.83677
ENSG00000091009	RBM27	protein_coding	6578	5.19006	8.811	9.25247	7.75117	4.9682
ENSG00000091010	POU4F3	protein_coding	1182	0	0	0	0	0
ENSG00000091039	OSBPL8	protein_coding	9198	18.1927	16.9367	16.431	17.1868	0.822809
ENSG00000091073	DTX2	protein_coding	5042	7.71324	7.60524	6.47778	7.26542	0.468196
ENSG00000091106	NLRC4	protein_coding	3624	0	0	0	0	0
ENSG00000091127	PUS7	protein_coding	4421	9.42343	8.67352	12.3083	10.1351	3.6827
ENSG00000091128	LAMB4	protein_coding	7016	0.028209	0	0.0171779	0.015129	0.000202086
ENSG00000091129	NRCAM	protein_coding	8193	16.5472	9.43875	11.3709	12.4523	13.5096
ENSG00000091136	LAMB1	protein_coding	8140	18.2597	17.9383	19.6253	18.6077	0.80234
ENSG00000091137	SLC26A4	protein_coding	5800	0.102369	0.0138023	0.0103897	0.0421872	0.00271935
ENSG00000091138	SLC26A3	protein_coding	3382	0	0	0	0	0
ENSG00000091140	DLD	protein_coding	5299	14.753	20.1984	20.4809	18.4775	10.4236
ENSG00000091157	WDR7	protein_coding	15694	0.611625	0.448879	0.445404	0.501969	0.0090213
ENSG00000091164	TXNL1	protein_coding	11298	0.849606	0.765248	0.746718	0.787191	0.00300758
ENSG00000091181	IL5RA	protein_coding	6600	0	0	0.0182606	0.00608688	0.00011115
ENSG00000091262	ABCC6	protein_coding	7559	1.68878	0.413029	0.581954	0.894587	0.480189
ENSG00000091317	CMTM6	protein_coding	4413	63.2357	64.5435	57.9661	61.9151	12.1236
ENSG00000091409	ITGA6	protein_coding	6533	43.9877	50.0442	41.9229	45.3182	17.8165
ENSG00000091428	RAPGEF4	protein_coding	7129	0.138809	0.539005	0.431094	0.369636	0.0428719
ENSG00000091436	pk	protein_coding	13799	6.81993	11.8871	10.7472	9.81806	7.06639
ENSG00000091482	SMPX	protein_coding	1040	2.47393	1.00067	1.04296	1.50585	0.703325
ENSG00000091483	FH	protein_coding	2142	7.34556	13.9402	15.7543	12.3467	19.5812
ENSG00000091490	SEL1L3	protein_coding	7489	1.28173	4.76751	5.72105	3.92343	5.46125
ENSG00000091513	TF	protein_coding	8565	0.0231073	0.00934658	0.00703562	0.0131632	7.54998e-05
ENSG00000091527	CDV3	protein_coding	4367	48.7195	67.6064	68.0979	61.4746	122.081
ENSG00000091536	MYO15A	protein_coding	19123	0.269088	0.171636	0.13235	0.191025	0.00495629
ENSG00000091542	ALKBH5	protein_coding	3190	89.9611	92.2999	84.5531	88.938	15.7883
ENSG00000091583	APOH	protein_coding	1332	0.371461	0.1202	0.180961	0.224208	0.0171856
ENSG00000091592	NLRP1	protein_coding	12808	0.741715	0.675029	0.733962	0.716902	0.00133002
ENSG00000091622	PITPNM3	protein_coding	10609	1.91217	1.5318	1.04514	1.49637	0.188878
ENSG00000091640	SPAG7	protein_coding	2831	3.00612	3.70435	4.3423	3.68426	0.446652
ENSG00000091651	ORC6	protein_coding	4309	7.50963	15.8844	16.0964	13.1635	23.9856
ENSG00000091656	ZFHX4	protein_coding	15687	0	0	0	0	0
ENSG00000091664	SLC17A6	protein_coding	4219	0	0	0	0	0
ENSG00000091704	CPA1	protein_coding	2921	0	0	0	0	0
ENSG00000091732	ZC3HC1	protein_coding	3011	6.96743	10.3955	12.2882	9.88371	7.27407
ENSG00000091831	ESR1	protein_coding	13629	0	0	0	0	0
ENSG00000091844	RGS17	protein_coding	7899	1.60356	2.79716	3.13545	2.51206	0.647634
ENSG00000091879	ANGPT2	protein_coding	6784	0	0	0.00888268	0.00296089	2.63007e-05
ENSG00000091947	TMEM101	protein_coding	3029	8.6902	8.90658	9.27079	8.95585	0.0860926
ENSG00000091972	CD200	protein_coding	2991	0.06617	0	0	0.0220567	0.00145949
ENSG00000091986	CCDC80	protein_coding	5305	30.9649	19.074	18.2882	22.7757	50.4518
ENSG00000092009	CMA1	protein_coding	937	0	0	0	0	0
ENSG00000092010	PSME1	protein_coding	1781	31.4485	39.7346	42.3276	37.8369	32.2896
ENSG00000092020	PPP2R3C	protein_coding	3863	6.19923	6.58996	6.33332	6.37417	0.0394183
ENSG00000092036	HAUS4	protein_coding	2539	15.9797	24.1516	21.8114	20.6476	17.7109
ENSG00000092051	JPH4	protein_coding	5307	0	0.060338	0.0908387	0.0503922	0.00213711
ENSG00000092054	MYH7	protein_coding	6087	0	0	0	0	0
ENSG00000092067	CEBPE	protein_coding	1554	0	0	0	0	0
ENSG00000092068	SLC7A8	protein_coding	5991	0.198212	0.227159	0.150877	0.192082	0.00148292
ENSG00000092094	OSGEP	protein_coding	5041	6.57621	9.17892	9.00136	8.25216	2.1145
ENSG00000092096	SLC22A17	protein_coding	4278	0.0462633	0.0748513	0.0422582	0.0544576	0.000315939
ENSG00000092098	RNF31	protein_coding	4982	6.03833	9.52865	6.88238	7.48312	3.31624
ENSG00000092108	SCFD1	protein_coding	6571	7.6955	7.87012	7.25396	7.60652	0.100851
ENSG00000092140	G2E3	protein_coding	9237	3.51391	5.2953	5.53869	4.78263	1.22206
ENSG00000092148	HECTD1	protein_coding	12557	8.3456	8.52365	8.71485	8.52803	0.0341018
ENSG00000092199	HNRNPC	protein_coding	7309	20.3899	27.8199	26.3416	24.8505	15.4692
ENSG00000092200	RPGRIP1	protein_coding	5470	0.81409	0.746385	0.793186	0.784554	0.00120187
ENSG00000092201	SUPT16H	protein_coding	7151	16.0108	22.8708	22.6007	20.4941	15.0932
ENSG00000092203	TOX4	protein_coding	7091	7.22886	7.34943	7.13842	7.2389	0.0112077
ENSG00000092208	GEMIN2	protein_coding	2532	2.34496	2.59257	2.71313	2.55022	0.0352337
ENSG00000092295	TGM1	protein_coding	3735	0.370924	0.0643	0.209741	0.214988	0.0235252
ENSG00000092330	TINF2	protein_coding	2712	17.0037	16.7073	17.5092	17.0734	0.164398
ENSG00000092345	DAZL	protein_coding	3631	0	0	0	0	0
ENSG00000092377	TBL1Y	protein_coding	2407	0.616684	0.831465	2.57864	1.34226	1.15801
ENSG00000092421	SEMA6A	protein_coding	10956	0.0361289	0.0219205	0.0165006	0.02485	0.000102755
ENSG00000092439	TRPM7	protein_coding	12333	4.23655	3.6025	3.66945	3.83617	0.12135
ENSG00000092445	TYRO3	protein_coding	10945	0.660016	1.63106	1.26081	1.18396	0.24016
ENSG00000092470	WDR76	protein_coding	4078	4.10097	8.10743	6.88603	6.36481	4.21667
ENSG00000092529	CAPN3	protein_coding	4671	0.635563	0.154246	0.335424	0.375077	0.0590959
ENSG00000092531	SNAP23	protein_coding	5900	6.52446	5.41379	5.54597	5.82808	0.368087
ENSG00000092607	TBX15	protein_coding	3806	5.20006	5.76318	5.87402	5.61242	0.1306
ENSG00000092621	PHGDH	protein_coding	5622	1.67217	3.61679	3.66577	2.98491	1.29307
ENSG00000092758	COL9A3	protein_coding	4831	0.102419	0.165708	0.124736	0.130954	0.00103037
ENSG00000092820	EZR	protein_coding	3342	102.747	82.8321	87.974	91.1845	106.884
ENSG00000092841	MYL6	protein_coding	4609	20.8692	22.1628	21.1414	21.3911	0.465089
ENSG00000092847	AGO1	protein_coding	12886	3.56326	3.90141	3.46521	3.64329	0.0523715
ENSG00000092850	TEKT2	protein_coding	1978	0.300173	0.0404719	0.0304652	0.123704	0.0233813
ENSG00000092853	CLSPN	protein_coding	5411	7.22382	12.5162	10.9695	10.2365	7.40536
ENSG00000092871	RFFL	protein_coding	8512	4.61537	6.04727	5.65647	5.4397	0.54783
ENSG00000092929	UNC13D	protein_coding	7752	5.02956	3.8519	3.8712	4.25089	0.454839
ENSG00000092931	MFSD11	protein_coding	6587	19.0042	16.1031	15.3052	16.8042	3.78939
ENSG00000092964	DPYSL2	protein_coding	7052	20.4453	13.9628	14.108	16.172	13.7011
ENSG00000092969	TGFB2	protein_coding	5151	9.49036	5.42393	5.81427	6.90952	5.03365
ENSG00000092978	GPATCH2	protein_coding	8833	2.1622	2.10262	2.00571	2.09018	0.00623815
ENSG00000093000	NUP50	protein_coding	8318	22.9488	15.3312	16.7711	18.3504	16.3775
ENSG00000093009	CDC45	protein_coding	2846	4.55495	7.84783	5.6957	6.03283	2.796
ENSG00000093010	COMT	protein_coding	5195	12.0958	6.93437	8.01535	9.01518	7.40989
ENSG00000093072	CECR1	protein_coding	5800	0	0	0	0	0
ENSG00000093100	XXbac-B461K10.4	processed_transcript	4328	8.89426	9.28532	7.61606	8.59854	0.762193
ENSG00000093134	VNN3	protein_coding	3846	0	0	0	0	0
[truncated: 62,254 more rows]

## Sheet: Sheet1
Ensembl ID	Gene Name	Biotype	S8	S9	S10	Mean
ENSG00000000003	TSPAN6	protein_coding	9.99391	8.20835	10.0589	9.42037
ENSG00000000005	TNMD	protein_coding	0	0	1.31	0.436668
ENSG00000000419	DPM1	protein_coding	39.7632	48.3504	50.5246	46.2128
ENSG00000000457	SCYL3	protein_coding	1.61023	1.84927	1.87355	1.77768
ENSG00000000460	C1orf112	protein_coding	2.25543	3.19302	3.04987	2.83277
ENSG00000000938	FGR	protein_coding	0.0284851	0	0.0346921	0.021059
ENSG00000000971	CFH	protein_coding	22.4792	6.56627	5.5125	11.5193
ENSG00000001036	FUCA2	protein_coding	32.1708	44.1111	46.6245	40.9688
ENSG00000001084	GCLC	protein_coding	5.30859	20.0347	15.8714	13.7382
ENSG00000001167	NFYA	protein_coding	20.747	17.0148	20.54	19.4339
ENSG00000001460	STPG1	protein_coding	5.51119	4.1574	4.01451	4.56103
ENSG00000001461	NIPAL3	protein_coding	32.2105	18.4215	16.3402	22.3241
ENSG00000001497	LAS1L	protein_coding	21.2291	25.1949	26.7607	24.3949
ENSG00000001561	ENPP4	protein_coding	0.191489	0.258182	0.336866	0.262179
ENSG00000001617	SEMA3F	protein_coding	0.77919	0.116116	0.187298	0.360868
ENSG00000001626	CFTR	protein_coding	0	0	0	0
ENSG00000001629	ANKIB1	protein_coding	23.5665	21.1081	21.0615	21.912
ENSG00000001630	CYP51A1	protein_coding	20.355	20.8878	24.465	21.9026
ENSG00000001631	KRIT1	protein_coding	8.78875	6.02595	6.04155	6.95208
ENSG00000002016	RAD52	protein_coding	10.2264	5.29232	5.4795	6.99939
ENSG00000002079	MYH16	unitary_pseudogene	1.16952	0.870421	0.503276	0.84774
ENSG00000002330	BAD	protein_coding	24.102	32.1526	27.7309	27.9952
ENSG00000002549	LAP3	protein_coding	6.48385	15.778	18.9776	13.7465
ENSG00000002586	CD99	protein_coding	71.8976	73.9593	77.7473	74.5347
ENSG00000002587	HS3ST1	protein_coding	0.60591	0.470557	0.354211	0.476892
ENSG00000002726	AOC1	protein_coding	0	0	0	0
ENSG00000002745	WNT16	protein_coding	0.121383	0.245488	0.203269	0.190047
ENSG00000002746	HECW1	protein_coding	0.340132	0.355411	0.362467	0.35267
ENSG00000002822	MAD1L1	protein_coding	1.97093	3.0892	2.45875	2.50629
ENSG00000002834	LASP1	protein_coding	24.4835	24.863	19.4751	22.9405
ENSG00000002919	SNX11	protein_coding	10.5928	13.9417	14.2044	12.9129
ENSG00000002933	TMEM176A	protein_coding	0	0	0	0
ENSG00000003056	M6PR	protein_coding	50.5921	68.2479	66.8015	61.8805
ENSG00000003096	KLHL13	protein_coding	0.793585	3.14115	2.64927	2.19467
ENSG00000003137	CYP26B1	protein_coding	29.7562	15.005	26.2669	23.6761
ENSG00000003147	ICA1	protein_coding	0.101163	0.0982051	0.184809	0.128059
ENSG00000003249	DBNDD1	protein_coding	2.3753	6.5834	7.33284	5.43052
ENSG00000003393	ALS2	protein_coding	3.08765	4.64871	4.25372	3.9967
ENSG00000003400	CASP10	protein_coding	1.23729	2.15991	2.47449	1.95723
ENSG00000003402	CFLAR	protein_coding	5.65746	6.71228	7.14701	6.50558
ENSG00000003436	TFPI	protein_coding	0.219642	0.13668	0.113174	0.156499
ENSG00000003509	NDUFAF7	protein_coding	4.20114	7.98123	7.26224	6.48154
ENSG00000003756	RBM5	protein_coding	16.7506	12.6628	11.6243	13.6792
ENSG00000003987	MTMR7	protein_coding	0	0	0	0
ENSG00000003989	SLC7A2	protein_coding	0.0876281	1.10384	3.1102	1.43389
ENSG00000004059	ARF5	protein_coding	7.72194	8.89959	8.43835	8.35329
ENSG00000004139	SARM1	protein_coding	0.435387	0.330651	0.476151	0.414063
ENSG00000004142	POLDIP2	protein_coding	20.3886	25.0238	25.3996	23.604
ENSG00000004399	PLXND1	protein_coding	9.05431	5.1955	4.7463	6.33204
ENSG00000004455	AK2	protein_coding	14.6442	22.0735	23.084	19.9339
ENSG00000004468	CD38	protein_coding	0	0	0.0175814	0.00586045
ENSG00000004478	FKBP4	protein_coding	9.24619	15.0989	22.9989	15.7813
ENSG00000004487	KDM1A	protein_coding	9.1219	13.3594	12.5731	11.6848
ENSG00000004534	RBM6	protein_coding	9.09343	8.24435	7.73264	8.35681
ENSG00000004660	CAMKK1	protein_coding	2.66587	1.36945	1.27436	1.76989
ENSG00000004700	RECQL	protein_coding	32.5579	52.8463	42.986	42.7967
ENSG00000004766	CCDC132	protein_coding	3.6426	2.58264	2.66435	2.9632
ENSG00000004776	HSPB6	protein_coding	2.18372	4.04451	2.93952	3.05592
ENSG00000004777	ARHGAP33	protein_coding	6.75392	8.29452	5.05223	6.70022
ENSG00000004779	NDUFAB1	protein_coding	22.3272	31.8213	33.6327	29.2604
ENSG00000004799	PDK4	protein_coding	0.919717	2.01949	0.693411	1.21087
ENSG00000004809	SLC22A16	protein_coding	0.0253282	0.0204898	0.0308473	0.0255551
ENSG00000004838	ZMYND10	protein_coding	1.50571	0.51918	0.676404	0.900431
ENSG00000004846	ABCB5	protein_coding	0.01069	0	0	0.00356333
ENSG00000004848	ARX	protein_coding	0	0	0	0
ENSG00000004864	SLC25A13	protein_coding	8.53539	9.2137	10.7364	9.49516
ENSG00000004866	ST7	protein_coding	17.8481	5.73507	7.63307	10.4054
ENSG00000004897	CDC27	protein_coding	17.0681	25.7851	23.6307	22.1613
ENSG00000004939	SLC4A1	protein_coding	0	0	0.0113978	0.00379926
ENSG00000004948	CALCR	protein_coding	0.0489645	0.0198054	0	0.0229233
ENSG00000004961	HCCS	protein_coding	20.1729	25.6445	28.4139	24.7438
ENSG00000004975	DVL2	protein_coding	3.79182	3.48644	3.63813	3.6388
ENSG00000005001	PRSS22	protein_coding	0	0.134149	0.126226	0.0867916
ENSG00000005007	UPF1	protein_coding	16.3164	14.5679	13.9019	14.9287
ENSG00000005020	SKAP2	protein_coding	15.7937	18.1716	13.9624	15.9759
ENSG00000005022	SLC25A5	protein_coding	32.458	61.321	69.6607	54.4799
ENSG00000005059	CCDC109B	protein_coding	14.0693	11.5388	12.1162	12.5748
ENSG00000005073	HOXA11	protein_coding	0	0.0347003	0	0.0115668
ENSG00000005075	POLR2J	protein_coding	67.2617	43.0694	43.6719	51.3343
ENSG00000005100	DHX33	protein_coding	5.20739	6.23032	8.49717	6.64496
ENSG00000005102	MEOX1	protein_coding	0	0	0.0222609	0.00742028
ENSG00000005108	THSD7A	protein_coding	0	0.0146497	0.00551378	0.00672117
ENSG00000005156	LIG3	protein_coding	2.612	2.32371	2.51881	2.48484
ENSG00000005175	RPAP3	protein_coding	4.68948	6.50128	7.30154	6.1641
ENSG00000005187	ACSM3	protein_coding	0.594603	1.88313	1.379	1.28558
ENSG00000005189	AC004381.6	protein_coding	4.73859	6.24627	6.00551	5.66346
ENSG00000005194	CIAPIN1	protein_coding	10.8292	13.962	15.5416	13.4443
ENSG00000005206	SPPL2B	protein_coding	8.21636	6.18646	4.84278	6.4152
ENSG00000005238	FAM214B	protein_coding	2.05357	1.98604	1.1659	1.73517
ENSG00000005243	COPZ2	protein_coding	11.0665	5.27635	5.17632	7.17306
ENSG00000005249	PRKAR2B	protein_coding	4.21679	5.28375	5.79156	5.09737
ENSG00000005302	MSL3	protein_coding	8.27182	7.32016	8.37668	7.98955
ENSG00000005339	CREBBP	protein_coding	5.03717	4.45214	3.71927	4.40286
ENSG00000005379	BZRAP1	protein_coding	1.0023	1.03645	0.599735	0.879494
ENSG00000005381	MPO	protein_coding	0.140325	0.158926	0.153812	0.151021
ENSG00000005421	PON1	protein_coding	0.174713	0.11307	0.0851132	0.124299
ENSG00000005436	GCFC2	protein_coding	3.74824	7.98338	7.02392	6.25184
ENSG00000005448	WDR54	protein_coding	1.90302	3.38688	2.86552	2.71847
ENSG00000005469	CROT	protein_coding	3.23961	3.44074	3.21936	3.2999
ENSG00000005471	ABCB4	protein_coding	0.0396146	0	0.0241233	0.021246
ENSG00000005483	KMT2E	protein_coding	9.48523	5.89585	6.32428	7.23512
ENSG00000005486	RHBDD2	protein_coding	39.364	38.7641	37.5731	38.5671
ENSG00000005513	SOX8	protein_coding	0.111639	0.0180626	0.0407898	0.0568306
ENSG00000005700	IBTK	protein_coding	8.87234	11.8217	10.8333	10.5091
ENSG00000005801	ZNF195	protein_coding	3.2067	4.8377	5.80541	4.61661
ENSG00000005810	MYCBP2	protein_coding	4.02159	3.45417	3.59407	3.68994
ENSG00000005812	FBXL3	protein_coding	11.0108	10.083	9.80227	10.2987
ENSG00000005844	ITGAL	protein_coding	0	0	0.0093109	0.00310363
ENSG00000005882	PDK2	protein_coding	8.41344	4.26485	4.32079	5.66636
ENSG00000005884	ITGA3	protein_coding	193.816	108.826	84.7712	129.138
ENSG00000005889	ZFX	protein_coding	7.57755	6.89185	6.34808	6.93916
ENSG00000005893	LAMP2	protein_coding	126.32	114.894	110.357	117.19
ENSG00000005961	ITGA2B	protein_coding	0.106961	0.115372	0.184547	0.135627
ENSG00000005981	ASB4	protein_coding	0.0859563	0.121688	0.065429	0.0910245
ENSG00000006007	GDE1	protein_coding	23.0362	26.3944	23.9621	24.4643
ENSG00000006015	C19orf60	protein_coding	9.54335	14.9655	12.0699	12.1929
ENSG00000006016	CRLF1	protein_coding	0.065578	0.424406	0.319471	0.269818
ENSG00000006025	OSBPL7	protein_coding	5.72181	5.37182	3.54849	4.88071
ENSG00000006042	TMEM98	protein_coding	3.33864	3.6423	4.3101	3.76368
ENSG00000006047	YBX2	protein_coding	1.13571	1.31747	1.37014	1.27444
ENSG00000006059	KRT33A	protein_coding	0	0	0	0
ENSG00000006062	MAP3K14	protein_coding	1.96156	1.58684	1.14301	1.5638
ENSG00000006071	ABCC8	protein_coding	0	0.0354323	0.133358	0.0562635
ENSG00000006116	CACNG3	protein_coding	0	0	0	0
ENSG00000006118	TMEM132A	protein_coding	1.08879	2.20199	2.88413	2.0583
ENSG00000006125	AP2B1	protein_coding	29.0598	28.2461	26.4566	27.9208
ENSG00000006128	TAC1	protein_coding	0	0	0	0
ENSG00000006194	ZNF263	protein_coding	5.02794	5.40612	5.32904	5.25437
ENSG00000006210	CX3CL1	protein_coding	20.0958	21.6759	17.2129	19.6615
ENSG00000006282	SPATA20	protein_coding	42.1782	47.1122	43.5905	44.2936
ENSG00000006283	CACNA1G	protein_coding	0.0815385	0.0659623	0.105513	0.0843378
ENSG00000006327	TNFRSF12A	protein_coding	101.795	154.346	157.368	137.836
ENSG00000006377	DLX6	protein_coding	0	0	0	0
ENSG00000006432	MAP3K9	protein_coding	4.36223	3.02479	3.1575	3.51484
ENSG00000006451	RALA	protein_coding	11.0972	11.3145	11.5259	11.3125
ENSG00000006453	BAIAP2L1	protein_coding	12.6223	14.1987	10.1606	12.3272
ENSG00000006459	KDM7A	protein_coding	0.97593	0.88288	1.1119	0.990238
ENSG00000006468	ETV1	protein_coding	4.89846	3.11356	2.0868	3.36627
ENSG00000006530	AGK	protein_coding	3.99033	5.29451	6.59023	5.29169
ENSG00000006534	ALDH3B1	protein_coding	14.397	8.60219	7.37564	10.1249
ENSG00000006555	TTC22	protein_coding	0.0490292	0.211537	0.268707	0.176424
ENSG00000006576	PHTF2	protein_coding	7.5082	9.12939	8.61456	8.41739
ENSG00000006606	CCL26	protein_coding	0.140166	0.22678	0.0853543	0.150767
ENSG00000006607	FARP2	protein_coding	4.32547	5.37652	5.29727	4.99975
ENSG00000006611	USH1C	protein_coding	0	0	0	0
ENSG00000006625	GGCT	protein_coding	12.467	22.3141	20.9408	18.574
ENSG00000006634	DBF4	protein_coding	12.761	21.4151	20.0648	18.0803
ENSG00000006638	TBXA2R	protein_coding	1.34636	2.3503	1.55343	1.75003
ENSG00000006652	IFRD1	protein_coding	11.0598	9.55639	13.1801	11.2655
ENSG00000006659	LGALS14	protein_coding	0	0	0	0
ENSG00000006695	COX10	protein_coding	9.85828	15.9249	16.9648	14.2493
ENSG00000006704	GTF2IRD1	protein_coding	10.7973	7.53966	6.31535	8.21743
ENSG00000006712	PAF1	protein_coding	25.1473	26.4645	27.1035	26.2384
ENSG00000006715	VPS41	protein_coding	3.83093	4.03295	3.70784	3.85724
ENSG00000006740	ARHGAP44	protein_coding	0.0746364	0.0517531	0.0129857	0.0464584
ENSG00000006744	ELAC2	protein_coding	22.0061	33.1443	36.1656	30.4386
ENSG00000006747	SCIN	protein_coding	0	0.0158616	0.0119398	0.00926713
ENSG00000006756	ARSD	protein_coding	16.0753	8.24448	7.80896	10.7096
ENSG00000006757	PNPLA4	protein_coding	2.73203	2.41952	2.48676	2.5461
ENSG00000006788	MYH13	protein_coding	0	0	0	0
ENSG00000006831	ADIPOR2	protein_coding	21.4649	25.032	25.1989	23.8986
ENSG00000006837	CDKL3	protein_coding	0.647414	0.680861	0.611077	0.646451
ENSG00000007001	UPP2	protein_coding	0.100396	0.0270725	0.0611364	0.0628684
ENSG00000007038	PRSS21	protein_coding	19.6707	14.977	20.8934	18.5137
ENSG00000007047	MARK4	protein_coding	2.15189	2.67725	2.4762	2.43511
ENSG00000007062	PROM1	protein_coding	0.0133114	0	0	0.00443714
ENSG00000007080	CCDC124	protein_coding	25.2758	36.3616	36.0472	32.5615
ENSG00000007129	CEACAM21	protein_coding	0	0	0	0
ENSG00000007168	PAFAH1B1	protein_coding	14.8308	11.9484	10.796	12.5251
ENSG00000007171	NOS2	protein_coding	0.0236966	0.0191699	0.173161	0.0720093
ENSG00000007174	DNAH9	protein_coding	0	0.00471458	0.0106467	0.00512041
ENSG00000007202	KIAA0100	protein_coding	12.1727	10.7489	11.0341	11.3186
ENSG00000007216	SLC13A2	protein_coding	0	0	0	0
ENSG00000007237	GAS7	protein_coding	0	0.0237783	0.00596635	0.00991487
ENSG00000007255	TRAPPC6A	protein_coding	5.83349	5.31974	4.71489	5.28937
ENSG00000007264	MATK	protein_coding	0	0.0773277	0.0291041	0.0354773
ENSG00000007306	CEACAM7	protein_coding	0	0	0	0
ENSG00000007312	CD79B	protein_coding	0.0475756	0.0384873	0.0579424	0.0480017
ENSG00000007314	SCN4A	protein_coding	0.83984	0.368821	0.482198	0.56362
ENSG00000007341	ST7L	protein_coding	2.31807	2.19108	2.46657	2.32524
ENSG00000007350	TKTL1	protein_coding	0.0271116	0.0219325	0.0825481	0.043864
ENSG00000007372	PAX6	protein_coding	0	0	0.00407659	0.00135886
ENSG00000007376	RPUSD1	protein_coding	9.68487	18.8208	22.6111	17.0389
ENSG00000007384	RHBDF1	protein_coding	6.06148	9.22065	6.53615	7.27276
ENSG00000007392	LUC7L	protein_coding	3.94162	2.99423	3.0735	3.33645
ENSG00000007402	CACNA2D2	protein_coding	0.0313057	0.0126627	0	0.0146561
ENSG00000007516	BAIAP3	protein_coding	1.0793	1.53774	0.873051	1.16336
ENSG00000007520	TSR3	protein_coding	49.9961	77.0909	69.2288	65.4386
ENSG00000007541	PIGQ	protein_coding	9.11922	11.2348	9.94832	10.1008
ENSG00000007545	CRAMP1L	protein_coding	9.32488	8.20326	7.21855	8.2489
ENSG00000007866	TEAD3	protein_coding	3.70358	5.01977	4.45126	4.39154
ENSG00000007908	SELE	protein_coding	0	0	0	0
ENSG00000007923	DNAJC11	protein_coding	11.7394	14.1743	14.3448	13.4195
ENSG00000007933	FMO3	protein_coding	0	0	0	0
ENSG00000007944	MYLIP	protein_coding	20.5875	5.4108	7.33135	11.1099
ENSG00000007952	NOX1	protein_coding	0	0.0316542	0.0238276	0.018494
ENSG00000007968	E2F2	protein_coding	2.24861	4.65035	3.32386	3.40761
ENSG00000008018	PSMB1	protein_coding	43.7763	49.0753	53.6358	48.8291
ENSG00000008056	SYN1	protein_coding	0.12335	0.174626	0.281677	0.193218
ENSG00000008083	JARID2	protein_coding	10.562	5.56315	5.92082	7.34866
ENSG00000008086	CDKL5	protein_coding	3.59971	3.88445	3.30156	3.59524
ENSG00000008118	CAMK1G	protein_coding	0	0	0.0225187	0.00750624
ENSG00000008128	CDK11A	protein_coding	12.3986	12.1587	10.9342	11.8305
ENSG00000008130	NADK	protein_coding	21.0706	18.6264	18.5	19.399
ENSG00000008196	TFAP2B	protein_coding	0	0	0	0
ENSG00000008197	TFAP2D	protein_coding	0	0	0	0
ENSG00000008226	DLEC1	protein_coding	0.973194	0.0864094	0.166225	0.408609
ENSG00000008256	CYTH3	protein_coding	5.0092	4.36931	3.42387	4.26746
ENSG00000008277	ADAM22	protein_coding	0.105455	0.124684	0.103735	0.111291
ENSG00000008282	SYPL1	protein_coding	99.453	75.4692	81.3965	85.4396
ENSG00000008283	CYB561	protein_coding	26.897	24.7684	30.4019	27.3558
ENSG00000008294	SPAG9	protein_coding	65.0919	40.9	37.3005	47.7641
ENSG00000008300	CELSR3	protein_coding	0.534981	0.294293	0.204154	0.344476
ENSG00000008311	AASS	protein_coding	6.09995	6.05066	5.42092	5.85717
ENSG00000008323	PLEKHG6	protein_coding	0.325211	1.07114	0.86288	0.753076
ENSG00000008324	SS18L2	protein_coding	13.3109	17.9059	17.6473	16.288
ENSG00000008382	MPND	protein_coding	3.23579	4.96183	3.44091	3.87951
ENSG00000008394	MGST1	protein_coding	87.7447	86.036	95.3066	89.6957
ENSG00000008405	CRY1	protein_coding	2.15039	3.24199	3.66656	3.01965
ENSG00000008438	PGLYRP1	protein_coding	0	0	0	0
ENSG00000008441	NFIX	protein_coding	3.80001	3.36626	2.86862	3.34496
ENSG00000008513	ST3GAL1	protein_coding	0.430791	1.59575	1.001	1.00918
ENSG00000008516	MMP25	protein_coding	0.119919	0.0388044	0.11684	0.0918544
ENSG00000008517	IL32	protein_coding	9.43624	9.52958	17.5391	12.1683
ENSG00000008710	PKD1	protein_coding	12.7087	9.65895	7.80403	10.0572
ENSG00000008735	MAPK8IP2	protein_coding	4.075	2.4419	3.21673	3.24454
ENSG00000008838	MED24	protein_coding	5.44392	5.32387	4.93368	5.23382
ENSG00000008853	RHOBTB2	protein_coding	2.51153	2.29941	2.29868	2.36987
ENSG00000008869	HEATR5B	protein_coding	4.1001	4.35095	4.19309	4.21471
ENSG00000008952	SEC62	protein_coding	14.9784	13.2379	15.9771	14.7311
ENSG00000008988	RPS20	protein_coding	75.2233	47.1201	52.9936	58.4456
ENSG00000009307	CSDE1	protein_coding	22.5214	23.1792	22.5897	22.7634
ENSG00000009335	UBE3C	protein_coding	15.6807	20.4649	22.1695	19.4384
ENSG00000009413	REV3L	protein_coding	4.86622	4.40053	3.51618	4.26098
ENSG00000009694	TENM1	protein_coding	0.0844083	0.217267	0.0233639	0.108346
ENSG00000009709	PAX7	protein_coding	0	0	0	0
ENSG00000009724	MASP2	protein_coding	0.0465571	0.0376634	0.0425266	0.042249
ENSG00000009765	IYD	protein_coding	0.02865	0	0	0.00955001
ENSG00000009780	FAM76A	protein_coding	5.49489	4.76273	5.82584	5.36115
ENSG00000009790	TRAF3IP3	protein_coding	0	0.020659	0	0.00688632
ENSG00000009830	POMT2	protein_coding	3.4297	3.0144	3.97842	3.47417
ENSG00000009844	VTA1	protein_coding	6.41818	7.7496	6.82096	6.99625
ENSG00000009950	MLXIPL	protein_coding	0.143863	0.133007	0.0750905	0.11732
ENSG00000009954	BAZ1B	protein_coding	37.8824	37.1722	35.4486	36.8344
ENSG00000010017	RANBP9	protein_coding	1.89222	1.50683	1.6924	1.69715
ENSG00000010030	ETV7	protein_coding	3.63693	6.01609	6.28054	5.31119
ENSG00000010072	SPRTN	protein_coding	2.31224	2.98201	3.16299	2.81908
ENSG00000010165	METTL13	protein_coding	7.447	10.1662	11.0695	9.56089
ENSG00000010219	DYRK4	protein_coding	1.38882	2.65559	2.63969	2.22803
ENSG00000010244	ZNF207	protein_coding	4.39351	4.30248	3.94655	4.21418
ENSG00000010256	UQCRC1	protein_coding	24.5558	41.9069	40.7631	35.7419
ENSG00000010270	STARD3NL	protein_coding	11.2431	18.3747	15.5778	15.0652
ENSG00000010278	CD9	protein_coding	283.793	249.721	199.759	244.424
ENSG00000010282	HHATL	protein_coding	0.308065	0.0553812	0.0833762	0.148941
ENSG00000010292	NCAPD2	protein_coding	27.8246	46.956	42.3409	39.0405
ENSG00000010295	IFFO1	protein_coding	0.722732	0.307721	0.301127	0.44386
ENSG00000010310	GIPR	protein_coding	2.65362	1.96077	1.10697	1.90712
ENSG00000010318	PHF7	protein_coding	5.37221	6.07972	5.62057	5.69083
ENSG00000010319	SEMA3G	protein_coding	0.217228	0.447315	0.468997	0.377847
ENSG00000010322	NISCH	protein_coding	11.7634	9.01814	7.80796	9.52983
ENSG00000010327	STAB1	protein_coding	0.00934616	0.0378039	0.0113827	0.0195109
ENSG00000010361	FUZ	protein_coding	4.42791	5.10171	4.67782	4.73582
ENSG00000010379	SLC6A13	protein_coding	0.0466449	0	0.0426067	0.0297505
ENSG00000010404	IDS	protein_coding	64.7396	42.396	41.1419	49.4258
ENSG00000010438	PRSS3	protein_coding	0.297347	1.25084	1.26749	0.938558
ENSG00000010539	ZNF200	protein_coding	1.87409	2.11398	2.17798	2.05535
ENSG00000010610	CD4	protein_coding	0	0	0	0
ENSG00000010626	LRRC23	protein_coding	5.44362	4.48237	4.08443	4.67014
ENSG00000010671	BTK	protein_coding	4.5423	2.25725	6.25652	4.35202
ENSG00000010704	HFE	protein_coding	1.22062	1.70687	1.40165	1.44304
ENSG00000010803	SCMH1	protein_coding	11.9051	11.5211	9.2687	10.8983
ENSG00000010810	FYN	protein_coding	0.053411	0.0324059	0.203279	0.0963654
ENSG00000010818	HIVEP2	protein_coding	4.97114	2.70285	3.42177	3.69859
ENSG00000010932	FMO1	protein_coding	0	0	0.0167296	0.00557654
ENSG00000011007	TCEB3	protein_coding	24.0464	21.7842	23.0489	22.9598
ENSG00000011009	LYPLA2	protein_coding	13.7441	13.3787	12.4856	13.2028
ENSG00000011021	CLCN6	protein_coding	5.60539	3.79614	3.7174	4.37297
ENSG00000011028	MRC2	protein_coding	42.1938	27.1785	17.1293	28.8339
ENSG00000011052	NME2	protein_coding	270.717	453.099	477.468	400.428
ENSG00000011083	SLC6A7	protein_coding	0.0225364	0.0911563	0.0274471	0.0470466
ENSG00000011105	TSPAN9	protein_coding	2.90949	3.30637	4.03914	3.41833
ENSG00000011114	BTBD7	protein_coding	8.49601	4.83867	4.92375	6.08614
ENSG00000011132	APBA3	protein_coding	3.79371	3.87588	3.60086	3.75682
ENSG00000011143	MKS1	protein_coding	5.5812	4.18131	4.63994	4.80082
ENSG00000011198	ABHD5	protein_coding	15.505	14.0321	13.8112	14.4494
ENSG00000011201	KAL1	protein_coding	0.0138751	0	0	0.00462503
ENSG00000011243	AKAP8L	protein_coding	6.25177	5.65621	4.4949	5.46763
ENSG00000011258	MBTD1	protein_coding	3.38057	2.19005	2.66112	2.74391
ENSG00000011260	UTP18	protein_coding	25.2757	29.45	32.7765	29.1674
ENSG00000011275	RNF216	protein_coding	4.53289	5.69484	5.38616	5.20463
ENSG00000011295	TTC19	protein_coding	27.0863	27.4136	25.0899	26.5299
ENSG00000011304	PTBP1	protein_coding	21.8675	28.7974	27.2366	25.9671
ENSG00000011332	DPF1	protein_coding	0.0206161	0.266845	0.326409	0.204623
ENSG00000011347	SYT7	protein_coding	0.149608	0.215161	0.253066	0.205945
ENSG00000011376	LARS2	protein_coding	3.81663	4.64616	5.13993	4.53424
ENSG00000011405	PIK3C2A	protein_coding	11.4289	9.62834	10.613	10.5567
ENSG00000011422	PLAUR	protein_coding	6.88282	15.788	14.4397	12.3702
ENSG00000011426	ANLN	protein_coding	26.2865	52.9828	42.0378	40.4357
ENSG00000011451	WIZ	protein_coding	9.69072	10.6537	8.79881	9.71441
ENSG00000011454	RABGAP1	protein_coding	36.3448	22.7002	25.2695	28.1048
ENSG00000011465	DCN	protein_coding	0	0.0062313	0	0.0020771
ENSG00000011478	QPCTL	protein_coding	4.41921	4.51053	4.2001	4.37661
ENSG00000011485	PPP5C	protein_coding	3.9252	3.94654	4.08051	3.98408
ENSG00000011523	CEP68	protein_coding	4.72809	4.43762	4.66819	4.6113
ENSG00000011566	MAP4K3	protein_coding	7.69866	7.96972	8.48231	8.05023
ENSG00000011590	ZBTB32	protein_coding	0	0.0289002	0.0217546	0.0168849
ENSG00000011600	TYROBP	protein_coding	0	0	0	0
ENSG00000011638	TMEM159	protein_coding	60.3492	47.6315	36.255	48.0786
ENSG00000011677	GABRA3	protein_coding	0.0236006	0	0.0287432	0.0174479
ENSG00000012048	BRCA1	protein_coding	4.171	6.11179	4.99772	5.0935
ENSG00000012061	ERCC1	protein_coding	12.4229	12.8206	11.5744	12.2726
ENSG00000012124	CD22	protein_coding	0.706952	0.480919	0.293522	0.493798
ENSG00000012171	SEMA3B	protein_coding	5.66156	2.92845	2.01633	3.53545
ENSG00000012174	MBTPS2	protein_coding	9.47781	9.38008	10.652	9.83663
ENSG00000012211	PRICKLE3	protein_coding	6.69216	7.44392	6.69767	6.94458
ENSG00000012223	LTF	protein_coding	0.0233005	0	0	0.00776683
ENSG00000012232	EXTL3	protein_coding	3.7951	3.30629	3.17255	3.42465
ENSG00000012504	NR1H4	protein_coding	0	0	0.0174162	0.00580541
ENSG00000012660	ELOVL5	protein_coding	31.4026	44.7401	47.2852	41.1426
ENSG00000012779	ALOX5	protein_coding	0.0265301	0	0.0484666	0.0249989
ENSG00000012817	KDM5D	protein_coding	1.05618	0.820584	5.27268	2.38315
ENSG00000012822	CALCOCO1	protein_coding	6.43922	3.16687	3.08141	4.22917
ENSG00000012963	UBR7	protein_coding	21.8327	26.4606	23.8496	24.0476
ENSG00000012983	MAP4K5	protein_coding	8.41526	7.25944	8.01096	7.89522
ENSG00000013016	EHD3	protein_coding	0.87516	3.07367	3.39256	2.44713
ENSG00000013275	PSMC4	protein_coding	25.4544	30.7872	35.1665	30.4694
ENSG00000013288	MAN2B2	protein_coding	3.31414	6.1898	4.36815	4.62403
ENSG00000013293	SLC7A14	protein_coding	0	0	0	0
ENSG00000013297	CLDN11	protein_coding	0.0328107	0.252158	0.599404	0.294791
ENSG00000013306	SLC25A39	protein_coding	27.8124	31.3766	33.4114	30.8668
ENSG00000013364	MVP	protein_coding	29.1505	33.6978	28.0449	30.2977
ENSG00000013374	NUB1	protein_coding	16.4593	16.1705	19.0547	17.2282
ENSG00000013375	PGM3	protein_coding	11.5079	9.69155	8.48653	9.89533
ENSG00000013392	RWDD2A	protein_coding	0.687203	0.641454	0.498949	0.609202
ENSG00000013441	CLK1	protein_coding	17.8199	14.9268	15.4205	16.0558
ENSG00000013503	POLR3B	protein_coding	1.28331	1.89505	1.55054	1.5763
ENSG00000013523	ANGEL1	protein_coding	5.62404	5.23812	6.11726	5.65981
ENSG00000013561	RNF14	protein_coding	9.28654	18.2837	15.346	14.3054
ENSG00000013563	DNASE1L1	protein_coding	24.6794	23.4927	17.5382	21.9034
ENSG00000013573	DDX11	protein_coding	8.61473	11.3761	8.87279	9.62121
ENSG00000013583	HEBP1	protein_coding	8.53872	7.86115	8.4035	8.26779
ENSG00000013588	GPRC5A	protein_coding	7.28109	5.92813	6.06171	6.42364
ENSG00000013619	MAMLD1	protein_coding	75.9203	51.4207	47.2736	58.2049
ENSG00000013725	CD6	protein_coding	0.298964	0	0.0101142	0.103026
ENSG00000013810	TACC3	protein_coding	10.7628	33.1226	26.8161	23.5672
ENSG00000014123	UFL1	protein_coding	10.661	14.1976	12.984	12.6142
ENSG00000014138	POLA2	protein_coding	4.85626	10.122	8.68226	7.88685
ENSG00000014164	ZC3H3	protein_coding	7.00206	6.41544	6.79965	6.73905
ENSG00000014216	CAPN1	protein_coding	16.3247	23.4448	20.2649	20.0115
ENSG00000014257	ACPP	protein_coding	0	0.0954609	0.0431148	0.0461919
ENSG00000014641	MDH1	protein_coding	14.8535	31.861	25.1668	23.9604
ENSG00000014824	SLC30A9	protein_coding	12.6145	19.1685	17.1898	16.3243
ENSG00000014914	MTMR11	protein_coding	12.7819	13.6009	11.0781	12.487
ENSG00000014919	COX15	protein_coding	8.93149	13.1474	14.3401	12.1397
ENSG00000015133	CCDC88C	protein_coding	1.22641	1.50753	1.58579	1.43991
ENSG00000015153	YAF2	protein_coding	2.40112	1.63962	1.55668	1.86581
ENSG00000015171	ZMYND11	protein_coding	12.5284	10.0747	12.2112	11.6047
ENSG00000015285	WAS	protein_coding	4.23924	2.05093	6.20064	4.1636
ENSG00000015413	DPEP1	protein_coding	0.0361553	0	0	0.0120518
ENSG00000015475	BID	protein_coding	1.17965	2.35875	2.75142	2.09661
ENSG00000015479	MATR3	protein_coding	11.4231	13.7032	13.9204	13.0156
ENSG00000015520	NPC1L1	protein_coding	0.0753672	0.0152425	0.0229475	0.0378524
ENSG00000015532	XYLT2	protein_coding	12.3154	10.5772	11.2878	11.3935
ENSG00000015568	RGPD5	protein_coding	3.56036	3.90808	3.54971	3.67272
ENSG00000015592	STMN4	protein_coding	0	0	0	0
ENSG00000015676	NUDCD3	protein_coding	5.69495	7.10848	6.16127	6.32157
ENSG00000016082	ISL1	protein_coding	0	0	0	0
ENSG00000016391	CHDH	protein_coding	3.4695	1.32081	1.84089	2.2104
ENSG00000016402	IL20RA	protein_coding	0	0.304643	0.01274	0.105794
ENSG00000016490	CLCA1	protein_coding	0	0	0	0
ENSG00000016602	CLCA4	protein_coding	0	0	0	0
ENSG00000016864	GLT8D1	protein_coding	9.85529	7.48202	7.54021	8.2925
ENSG00000017260	ATP2C1	protein_coding	11.8057	12.4494	11.4475	11.9009
ENSG00000017427	IGF1	protein_coding	0	0	0	0
ENSG00000017483	SLC38A5	protein_coding	0.887508	5.56426	7.94161	4.79779
ENSG00000017797	RALBP1	protein_coding	13.8926	15.7888	15.8789	15.1868
ENSG00000018189	RUFY3	protein_coding	15.3525	11.4773	10.6034	12.4777
ENSG00000018236	CNTN1	protein_coding	2.45676	2.54308	1.89017	2.29667
ENSG00000018280	SLC11A1	protein_coding	0	0.083043	0.0416737	0.0415722
ENSG00000018408	WWTR1	protein_coding	73.1269	55.2753	46.0922	58.1648
ENSG00000018510	AGPS	protein_coding	9.22329	11.446	13.0636	11.2443
ENSG00000018607	ZNF806	unprocessed_pseudogene	0.111564	0	0.0339685	0.0485108
ENSG00000018610	CXorf56	protein_coding	10.7463	10.9359	10.1744	10.6189
ENSG00000018625	ATP1A2	protein_coding	0.282825	0.343195	0.382725	0.336248
ENSG00000018699	TTC27	protein_coding	4.53618	9.07357	9.04375	7.55117
ENSG00000018869	ZNF582	protein_coding	3.51519	3.20214	3.74152	3.48629
ENSG00000019102	VSIG2	protein_coding	0.276417	0.33542	0.462892	0.358243
ENSG00000019144	PHLDB1	protein_coding	1.98169	1.40044	1.65894	1.68036
ENSG00000019169	MARCO	protein_coding	0	0	0	0
ENSG00000019186	CYP24A1	protein_coding	2.74051	16.8894	21.3156	13.6485
ENSG00000019485	PRDM11	protein_coding	0.7659	0.768752	0.954385	0.829679
ENSG00000019505	SYT13	protein_coding	6.36727	5.68226	3.56628	5.20527
ENSG00000019549	SNAI2	protein_coding	18.4298	17.6805	14.7878	16.966
ENSG00000019582	CD74	protein_coding	283.725	223.416	201.864	236.335
ENSG00000019991	HGF	protein_coding	0.278063	0.107974	0.162554	0.182864
ENSG00000019995	ZRANB1	protein_coding	6.42322	5.23627	6.78718	6.14889
ENSG00000020129	NCDN	protein_coding	6.6213	5.24247	4.54678	5.47018
ENSG00000020181	GPR124	protein_coding	0.154161	0.124712	0.110945	0.129939
ENSG00000020219	CCT8L1P	processed_pseudogene	0	0.0956434	0.215986	0.103876
ENSG00000020256	ZFP64	protein_coding	1.93756	2.12805	2.53201	2.19921
ENSG00000020426	MNAT1	protein_coding	6.42646	8.28497	10.259	8.32348
ENSG00000020577	SAMD4A	protein_coding	1.6669	1.46688	2.04993	1.72791
ENSG00000020633	RUNX3	protein_coding	0.721996	0.637171	0.346399	0.568522
ENSG00000020922	MRE11A	protein_coding	5.40539	4.86214	5.63494	5.30082
ENSG00000021300	PLEKHB1	protein_coding	0.160482	0.421932	0.280961	0.287792
ENSG00000021355	SERPINB1	protein_coding	19.3181	19.5606	17.4314	18.77
ENSG00000021461	CYP3A43	protein_coding	0	0	0	0
ENSG00000021488	SLC7A9	protein_coding	0.190522	0.0924761	0.139222	0.14074
ENSG00000021574	SPAST	protein_coding	3.4169	5.37478	4.85503	4.5489
ENSG00000021645	NRXN3	protein_coding	0.279834	0.0105292	0.0356663	0.108677
ENSG00000021762	OSBPL5	protein_coding	2.50508	2.70205	1.77568	2.3276
ENSG00000021776	AQR	protein_coding	3.48193	4.52698	4.34311	4.11734
ENSG00000021826	CPS1	protein_coding	0.596927	0.620867	0.473126	0.56364
ENSG00000021852	C8B	protein_coding	0	0	0	0
ENSG00000022267	FHL1	protein_coding	1.44083	11.5264	7.84783	6.93836
ENSG00000022277	RTFDC1	protein_coding	18.4616	19.2499	20.8382	19.5166
ENSG00000022355	GABRA1	protein_coding	0	0	0	0
ENSG00000022556	NLRP2	protein_coding	3.35448	4.40022	4.20952	3.98807
ENSG00000022567	SLC45A4	protein_coding	1.48298	1.29269	1.4141	1.39659
ENSG00000022840	RNF10	protein_coding	10.8148	10.0084	9.72562	10.1829
ENSG00000022976	ZNF839	protein_coding	3.39889	3.40836	2.98606	3.26443
ENSG00000023041	ZDHHC6	protein_coding	15.9303	26.2405	25.3423	22.5044
ENSG00000023171	GRAMD1B	protein_coding	0.0405147	0.0245814	0.11719	0.0607619
ENSG00000023191	RNH1	protein_coding	18.2643	21.8644	21.0101	20.3796
ENSG00000023228	NDUFS1	protein_coding	4.92043	7.28886	6.50837	6.23922
ENSG00000023287	RB1CC1	protein_coding	15.4511	7.22216	8.35649	10.3432
ENSG00000023318	ERP44	protein_coding	10.0099	7.80084	7.39906	8.40326
ENSG00000023330	ALAS1	protein_coding	5.89217	9.02811	9.5998	8.17336
ENSG00000023445	BIRC3	protein_coding	4.50164	8.41211	8.41622	7.10999
ENSG00000023516	AKAP11	protein_coding	11.013	9.19163	9.67078	9.95846
ENSG00000023572	GLRX2	protein_coding	5.48492	8.38127	9.18515	7.68378
ENSG00000023608	SNAPC1	protein_coding	18.8898	18.868	24.1404	20.6327
ENSG00000023697	DERA	protein_coding	23.3127	20.126	22.0784	21.839
ENSG00000023734	STRAP	protein_coding	43.5036	47.4673	56.1719	49.0476
ENSG00000023839	ABCC2	protein_coding	2.54062	1.75984	3.08456	2.46167
ENSG00000023892	DEF6	protein_coding	3.57723	6.54268	4.52247	4.88079
ENSG00000023902	PLEKHO1	protein_coding	1.55256	1.65838	1.65222	1.62106
ENSG00000023909	GCLM	protein_coding	12.9995	22.5981	21.1355	18.9111
ENSG00000024048	UBR2	protein_coding	16.6123	10.7312	11.7248	13.0227
ENSG00000024422	EHD2	protein_coding	60.6658	46.8526	40.0454	49.1879
ENSG00000024526	DEPDC1	protein_coding	8.0453	17.5456	17.188	14.2596
ENSG00000024862	CCDC28A	protein_coding	11.0974	10.1461	8.39723	9.88025
ENSG00000025039	RRAGD	protein_coding	0.643846	2.09919	2.60193	1.78166
ENSG00000025156	HSF2	protein_coding	3.5525	3.99971	3.99207	3.84809
ENSG00000025293	PHF20	protein_coding	6.92842	6.93211	6.60533	6.82195
ENSG00000025423	HSD17B6	protein_coding	3.26663	0.845635	1.75051	1.95426
ENSG00000025434	NR1H3	protein_coding	1.37531	1.57175	1.91429	1.62045
ENSG00000025708	TYMP	protein_coding	15.2469	27.2263	20.7645	21.0792
ENSG00000025770	NCAPH2	protein_coding	26.6893	46.02	35.023	35.9108
ENSG00000025772	TOMM34	protein_coding	27.7867	34.2809	35.5365	32.5347
ENSG00000025796	SEC63	protein_coding	8.51629	6.99198	6.68075	7.39634
ENSG00000025800	KPNA6	protein_coding	25.9432	22.0789	22.5653	23.5291
ENSG00000026025	VIM	protein_coding	222.17	261.282	227.86	237.104
ENSG00000026036	RTEL1-TNFRSF6B	protein_coding	11.0807	13.8301	10.1558	11.6889
ENSG00000026103	FAS	protein_coding	40.5703	34.8172	47.9238	41.1038
ENSG00000026297	RNASET2	protein_coding	0.828635	1.03694	0.709592	0.858387
ENSG00000026508	CD44	protein_coding	148.313	106.043	106.152	120.169
ENSG00000026559	KCNG1	protein_coding	0.0364014	0.220858	0.16625	0.14117
ENSG00000026652	AGPAT4	protein_coding	4.11898	4.08986	4.44615	4.21833
ENSG00000026751	SLAMF7	protein_coding	4.32029	2.58397	2.65578	3.18668
ENSG00000026950	BTN3A1	protein_coding	5.12001	5.8882	5.99668	5.6683
ENSG00000027001	MIPEP	protein_coding	3.22402	2.72563	3.92655	3.29207
ENSG00000027075	PRKCH	protein_coding	0.595383	0.372595	0.376241	0.448073
ENSG00000027644	INSRR	protein_coding	0.0581987	0.0313874	0.0236268	0.0377376
ENSG00000027697	IFNGR1	protein_coding	13.202	12.6105	11.813	12.5418
ENSG00000027847	B4GALT7	protein_coding	3.97676	5.68677	5.22246	4.962
ENSG00000027869	SH2D2A	protein_coding	0.433332	1.33847	0.695678	0.822495
ENSG00000028116	VRK2	protein_coding	5.04797	6.43348	6.33684	5.93943
ENSG00000028137	TNFRSF1B	protein_coding	20.627	19.8752	17.7292	19.4105
ENSG00000028203	VEZT	protein_coding	15.425	12.8349	11.1616	13.1405
ENSG00000028277	POU2F2	protein_coding	0.100035	0.0269752	0.121833	0.082948
ENSG00000028310	BRD9	protein_coding	3.1945	4.22347	4.63346	4.01714
ENSG00000028528	SNX1	protein_coding	4.86691	4.00267	3.63532	4.1683
ENSG00000028839	TBPL1	protein_coding	1.64961	1.33449	1.25567	1.41326
ENSG00000029153	ARNTL2	protein_coding	13.6327	27.3418	25.5521	22.1755
ENSG00000029363	BCLAF1	protein_coding	12.4854	15.0859	14.2143	13.9285
ENSG00000029364	SLC39A9	protein_coding	15.0044	14.0677	14.2121	14.4281
ENSG00000029534	ANK1	protein_coding	3.91284	2.60198	2.14836	2.88773
ENSG00000029559	IBSP	protein_coding	3.84051	0.51781	0.701606	1.68664
ENSG00000029639	TFB1M	protein_coding	3.32751	4.33038	4.31688	3.99159
ENSG00000029725	RABEP1	protein_coding	11.2276	12.7845	11.4228	11.8116
ENSG00000029993	HMGB3	protein_coding	3.76671	8.77824	6.62299	6.38931
ENSG00000030066	NUP160	protein_coding	10.2696	13.4885	13.203	12.3203
ENSG00000030110	BAK1	protein_coding	8.09731	12.6305	11.687	10.8049
ENSG00000030304	MUSK	protein_coding	0	0	0	0
ENSG00000030419	IKZF2	protein_coding	0.0242542	0.19621	0.0393857	0.0866165
ENSG00000030582	GRN	protein_coding	60.3864	38.0481	34.2387	44.2244
ENSG00000031003	FAM13B	protein_coding	11.6574	8.05474	9.17002	9.62739
ENSG00000031081	ARHGAP31	protein_coding	2.44651	1.07489	1.45128	1.65756
ENSG00000031691	CENPQ	protein_coding	7.82293	12.2413	12.97	11.0114
ENSG00000031698	SARS	protein_coding	20.6376	22.5803	26.4227	23.2135
ENSG00000031823	RANBP3	protein_coding	5.60912	6.62363	6.69377	6.30884
ENSG00000032219	ARID4A	protein_coding	3.81811	3.31088	2.91427	3.34776
ENSG00000032389	TSSC1	protein_coding	2.14193	5.60028	4.42429	4.0555
ENSG00000032444	PNPLA6	protein_coding	5.45632	6.05933	5.09072	5.53546
ENSG00000032742	IFT88	protein_coding	1.91081	1.28379	1.63691	1.6105
ENSG00000033011	ALG1	protein_coding	5.26768	6.22607	7.08207	6.19194
ENSG00000033030	ZCCHC8	protein_coding	10.6292	9.61289	9.98921	10.0771
ENSG00000033050	ABCF2	protein_coding	6.65202	8.98082	12.6535	9.42879
ENSG00000033100	CHPF2	protein_coding	24.5216	20.8272	18.1712	21.1733
ENSG00000033122	LRRC7	protein_coding	0	0	0	0
ENSG00000033170	FUT8	protein_coding	8.69937	6.76273	5.31548	6.92586
ENSG00000033178	UBA6	protein_coding	10.5519	12.8357	14.675	12.6875
ENSG00000033327	GAB2	protein_coding	3.50756	3.59419	3.12381	3.40852
ENSG00000033627	ATP6V0A1	protein_coding	3.17964	1.79033	2.06276	2.34424
ENSG00000033800	PIAS1	protein_coding	2.74575	2.9344	2.93024	2.87013
ENSG00000033867	SLC4A7	protein_coding	5.06312	6.26875	6.27292	5.86826
ENSG00000034053	APBA2	protein_coding	0.0144063	0	0	0.00480211
ENSG00000034152	MAP2K3	protein_coding	18.1278	18.4104	18.1274	18.2219
ENSG00000034239	EFCAB1	protein_coding	0.613688	0.510246	0.456752	0.526895
ENSG00000034510	TMSB10	protein_coding	154.621	327.961	277.61	253.397
ENSG00000034533	ASTE1	protein_coding	2.56994	3.59738	3.4992	3.22218
ENSG00000034677	RNF19A	protein_coding	51.3354	19.6263	27.6545	32.872
ENSG00000034693	PEX3	protein_coding	6.27946	7.09745	9.3292	7.5687
ENSG00000034713	GABARAPL2	protein_coding	5.93613	4.56468	5.66056	5.38712
ENSG00000034971	MYOC	protein_coding	0	0	0	0
ENSG00000035115	SH3YL1	protein_coding	1.96762	1.33363	1.70013	1.66713
ENSG00000035141	FAM136A	protein_coding	17.8931	33.775	34.1721	28.6134
ENSG00000035403	VCL	protein_coding	48.3397	40.884	48.9161	46.0466
ENSG00000035499	DEPDC1B	protein_coding	5.46006	10.5167	9.76892	8.58191
ENSG00000035664	DAPK2	protein_coding	0.719715	0.176433	0.243484	0.379877
ENSG00000035681	NSMAF	protein_coding	6.06745	6.57049	7.45798	6.69864
ENSG00000035687	ADSS	protein_coding	8.85378	10.569	10.8488	10.0905
ENSG00000035720	STAP1	protein_coding	0	0	0	0
ENSG00000035862	TIMP2	protein_coding	155.401	120.514	75.8253	117.247
ENSG00000035928	RFC1	protein_coding	11.6307	17.84	16.8671	15.446
ENSG00000036054	TBC1D23	protein_coding	18.7651	16.0324	17.4787	17.4254
ENSG00000036257	CUL3	protein_coding	0.756908	1.13418	0.984694	0.958593
ENSG00000036448	MYOM2	protein_coding	0	0	0	0
ENSG00000036473	OTC	protein_coding	0	0	0	0
ENSG00000036530	CYP46A1	protein_coding	0.0211628	0.0770404	0.0128871	0.0370301
ENSG00000036549	ZZZ3	protein_coding	11.7984	8.35372	8.55603	9.56938
ENSG00000036565	SLC18A1	protein_coding	0	0	0.0154118	0.00513727
ENSG00000036672	USP2	protein_coding	0.174451	0.299892	0.438207	0.304183
ENSG00000036828	CASR	protein_coding	0	0	0	0
ENSG00000037042	TUBG2	protein_coding	2.46322	4.79397	3.0217	3.4263
ENSG00000037241	RPL26L1	protein_coding	5.61097	16.9185	13.9779	12.1691
ENSG00000037280	FLT4	protein_coding	0	0.0180871	0.0748827	0.0309899
ENSG00000037474	NSUN2	protein_coding	10.5679	13.7542	15.0705	13.1309
ENSG00000037637	FBXO42	protein_coding	3.60185	3.71575	3.65558	3.65773
ENSG00000037749	MFAP3	protein_coding	5.96799	5.56298	5.83487	5.78862
ENSG00000037757	MRI1	protein_coding	25.6269	26.7772	23.7832	25.3958
ENSG00000037897	METTL1	protein_coding	6.64497	5.3145	6.29961	6.08636
ENSG00000037965	HOXC8	protein_coding	0	0	0.0319005	0.0106335
ENSG00000038002	AGA	protein_coding	7.17671	6.22472	6.03728	6.47957
ENSG00000038210	PI4K2B	protein_coding	13.1592	19.5876	16.0842	16.277
ENSG00000038219	BOD1L1	protein_coding	7.41243	8.54038	8.77685	8.24322
ENSG00000038274	MAT2B	protein_coding	11.4839	17.0267	15.1089	14.5398
ENSG00000038295	TLL1	protein_coding	0	0	0	0
ENSG00000038358	EDC4	protein_coding	9.40999	10.1412	9.08832	9.54651
ENSG00000038382	TRIO	protein_coding	10.0201	12.4792	11.2807	11.26
ENSG00000038427	VCAN	protein_coding	6.67232	6.34231	6.18	6.39821
ENSG00000038532	CLEC16A	protein_coding	4.3459	4.68546	4.3102	4.44719
ENSG00000038945	MSR1	protein_coding	0.684036	0.32792	0.308552	0.440169
ENSG00000039068	CDH1	protein_coding	12.1113	1.34783	5.23874	6.23263
ENSG00000039123	SKIV2L2	protein_coding	9.16159	12.8149	12.413	11.4631
ENSG00000039139	DNAH5	protein_coding	3.26153	3.65889	2.69205	3.20416
ENSG00000039319	ZFYVE16	protein_coding	6.11305	5.17578	5.26836	5.51906
ENSG00000039523	FAM65A	protein_coding	3.30887	7.92326	5.23884	5.49032
ENSG00000039537	C6	protein_coding	0	0	0	0
ENSG00000039560	RAI14	protein_coding	3.14109	7.217	7.6746	6.0109
ENSG00000039600	SOX30	protein_coding	0.712743	0.78416	0.572914	0.689939
ENSG00000039650	PNKP	protein_coding	14.2368	16.2329	12.4753	14.315
ENSG00000039987	BEST2	protein_coding	0	0	0.0455481	0.0151827
ENSG00000040199	PHLPP2	protein_coding	2.08323	1.94158	2.18987	2.07156
ENSG00000040275	SPDL1	protein_coding	14.3557	40.9903	31.3474	28.8978
ENSG00000040341	STAU2	protein_coding	6.90655	5.08897	5.89341	5.96298
ENSG00000040487	PQLC2	protein_coding	6.26311	5.87138	5.02542	5.71997
ENSG00000040531	CTNS	protein_coding	4.68867	3.86368	5.44434	4.66556
ENSG00000040608	RTN4R	protein_coding	0.385278	0.287703	0.487279	0.386753
ENSG00000040633	PHF23	protein_coding	5.26254	5.23526	7.0372	5.845
ENSG00000040731	CDH10	protein_coding	0	0	0	0
ENSG00000040933	INPP4A	protein_coding	3.66953	4.89293	4.53767	4.36671
ENSG00000041353	RAB27B	protein_coding	4.10102	2.86521	2.78922	3.25182
ENSG00000041357	PSMA4	protein_coding	8.78393	15.7109	14.9875	13.1608
ENSG00000041515	MYO16	protein_coding	0	0.0173859	0.00654361	0.00797651
ENSG00000041802	LSG1	protein_coding	12.2618	15.5853	19.1862	15.6778
ENSG00000041880	PARP3	protein_coding	13.8905	14.6819	12.9041	13.8255
ENSG00000041982	TNC	protein_coding	227.48	201.355	168.705	199.18
ENSG00000041988	THAP3	protein_coding	3.66958	3.87292	3.58127	3.70793
ENSG00000042062	FAM65C	protein_coding	0.098809	0.0399668	0.0300849	0.0562869
ENSG00000042088	TDP1	protein_coding	3.59151	4.85952	5.51602	4.65568
ENSG00000042286	AIFM2	protein_coding	6.89906	12.3939	11.5709	10.2879
ENSG00000042304	C2orf83	protein_coding	0	0	0	0
ENSG00000042317	SPATA7	protein_coding	2.11681	2.07356	1.99932	2.06323
ENSG00000042429	MED17	protein_coding	2.39746	2.4745	2.987	2.61965
ENSG00000042445	RETSAT	protein_coding	33.6281	30.8621	30.2128	31.5677
ENSG00000042493	CAPG	protein_coding	40.881	101.733	74.1983	72.2707
ENSG00000042753	AP2S1	protein_coding	7.4334	9.16105	10.786	9.12682
ENSG00000042781	USH2A	protein_coding	0	0	0	0
ENSG00000042813	ZPBP	protein_coding	0	0	0	0
ENSG00000042832	TG	protein_coding	0.0266683	0.00719129	0.0324794	0.022113
ENSG00000042980	ADAM28	protein_coding	0.285728	0.0856095	0.386655	0.252664
ENSG00000043039	BARX2	protein_coding	1.05446	1.77168	1.21837	1.34817
ENSG00000043093	DCUN1D1	protein_coding	4.67023	4.52038	4.57037	4.58699
ENSG00000043143	JADE2	protein_coding	4.07771	4.9765	4.68561	4.57994
ENSG00000043355	ZIC2	protein_coding	0.179379	0.36278	0.0728219	0.204994
ENSG00000043462	LCP2	protein_coding	0	0	0	0
ENSG00000043514	TRIT1	protein_coding	11.148	16.3835	16.5868	14.7061
ENSG00000043591	ADRB1	protein_coding	0	0	0	0
ENSG00000044012	GUCA2B	protein_coding	0	0	0	0
ENSG00000044090	CUL7	protein_coding	11.2883	7.11207	6.30654	8.23563
ENSG00000044115	CTNNA1	protein_coding	14.188	17.1258	16.406	15.9066
ENSG00000044446	PHKA2	protein_coding	6.24716	6.87135	6.0734	6.3973
ENSG00000044459	CNTLN	protein_coding	0.957015	1.13597	1.171	1.088
ENSG00000044524	EPHA3	protein_coding	0	0	0	0
ENSG00000044574	HSPA5	protein_coding	23.7771	18.477	21.973	21.4091
ENSG00000046604	DSG2	protein_coding	55.1059	55.1968	57.9334	56.0787
ENSG00000046647	GEMIN8	protein_coding	6.08276	4.12817	4.37532	4.86209
ENSG00000046651	OFD1	protein_coding	9.47096	9.30243	8.90153	9.22497
ENSG00000046653	GPM6B	protein_coding	1.18574	13.4998	11.4786	8.72138
ENSG00000046774	MAGEC2	protein_coding	0	0.482492	0.211864	0.231452
ENSG00000046889	PREX2	protein_coding	0	0	0	0
ENSG00000047056	WDR37	protein_coding	6.33354	5.9021	5.76392	5.99985
ENSG00000047188	YTHDC2	protein_coding	1.29918	2.37585	2.42355	2.03286
ENSG00000047230	CTPS2	protein_coding	9.60836	8.8916	7.89615	8.79871
ENSG00000047249	ATP6V1H	protein_coding	3.11064	1.55703	1.88239	2.18335
ENSG00000047315	POLR2B	protein_coding	10.1791	18.3142	18.1465	15.5466
ENSG00000047346	FAM214A	protein_coding	4.49897	2.0681	2.04708	2.87138
ENSG00000047365	ARAP2	protein_coding	0.00796244	0.0128828	0.00969748	0.0101809
ENSG00000047410	TPR	protein_coding	9.19861	9.09434	8.50961	8.93418
ENSG00000047457	CP	protein_coding	0.0271264	0	0.00825934	0.0117953
ENSG00000047578	KIAA0556	protein_coding	4.96606	2.6919	2.78389	3.48062
ENSG00000047579	DTNBP1	protein_coding	3.37207	2.96397	2.80371	3.04658
ENSG00000047597	XK	protein_coding	4.33389	4.96682	3.93554	4.41209
ENSG00000047617	ANO2	protein_coding	0	0	0	0
ENSG00000047621	C12orf4	protein_coding	9.09629	12.2698	11.1272	10.8311
ENSG00000047634	SCML1	protein_coding	17.768	21.2622	19.5788	19.5363
ENSG00000047644	WWC3	protein_coding	6.94119	9.53125	5.80239	7.42494
ENSG00000047648	ARHGAP6	protein_coding	0.125501	0.0609158	0.29041	0.158942
ENSG00000047662	FAM184B	protein_coding	0.0747185	0.217602	0.3094	0.200573
ENSG00000047849	MAP4	protein_coding	23.7096	27.0643	20.5263	23.7667
ENSG00000047932	GOPC	protein_coding	17.2202	11.8379	15.068	14.7087
ENSG00000047936	ROS1	protein_coding	8.12467	1.96669	5.84499	5.31211
ENSG00000048028	USP28	protein_coding	5.24288	5.80909	5.11036	5.38744
ENSG00000048052	HDAC9	protein_coding	1.75838	1.32733	1.06718	1.3843
ENSG00000048140	TSPAN17	protein_coding	5.6547	14.7519	15.2759	11.8942
ENSG00000048162	NOP16	protein_coding	5.77423	13.622	17.0337	12.1433
ENSG00000048342	CC2D2A	protein_coding	1.9624	3.23855	4.06302	3.08799
ENSG00000048392	RRM2B	protein_coding	11.6116	10.3458	11.6871	11.2148
ENSG00000048405	ZNF800	protein_coding	2.56233	2.92963	3.49515	2.9957
ENSG00000048462	TNFRSF17	protein_coding	0	0	0	0
ENSG00000048471	SNX29	protein_coding	3.50353	1.86352	1.68545	2.35083
ENSG00000048540	LMO3	protein_coding	11.6613	4.73242	5.07058	7.15477
ENSG00000048544	MRPS10	protein_coding	24.3875	40.4441	40.9255	35.2524
ENSG00000048545	GUCA1A	protein_coding	0	0	0	0
ENSG00000048649	RSF1	protein_coding	6.06066	4.82152	4.76645	5.21621
ENSG00000048707	VPS13D	protein_coding	3.86478	3.45034	2.96741	3.42751
ENSG00000048740	CELF2	protein_coding	0.110657	0.016276	0.0490069	0.0586465
ENSG00000048828	FAM120A	protein_coding	12.2529	11.7569	11.7107	11.9068
ENSG00000048991	R3HDM1	protein_coding	2.61864	4.73347	4.46343	3.93852
ENSG00000049089	COL9A2	protein_coding	1.74027	0.752129	0.783919	1.09211
ENSG00000049130	KITLG	protein_coding	88.1931	30.1261	43.2795	53.8662
ENSG00000049167	ERCC8	protein_coding	2.79702	4.09599	4.48812	3.79371
ENSG00000049192	ADAMTS6	protein_coding	0.0231019	0.046722	0.0281359	0.0326533
ENSG00000049239	H6PD	protein_coding	31.6162	16.6617	13.1756	20.4845
ENSG00000049245	VAMP3	protein_coding	72.1025	63.2887	61.7011	65.6974
ENSG00000049246	PER3	protein_coding	18.8408	11.7426	9.64281	13.4088
ENSG00000049247	UTS2	protein_coding	0	0.134093	0.134584	0.0895591
ENSG00000049249	TNFRSF9	protein_coding	8.17479	4.74176	10.5843	7.83362
ENSG00000049283	EPN3	protein_coding	0.255813	0.638083	0.68802	0.527305
ENSG00000049323	LTBP1	protein_coding	18.3494	35.1497	24.0416	25.8469
ENSG00000049449	RCN1	protein_coding	57.0322	60.1426	56.0982	57.7577
ENSG00000049540	ELN	protein_coding	0.363035	0.721974	0.847437	0.644149
ENSG00000049541	RFC2	protein_coding	30.0765	40.2259	39.1105	36.471
ENSG00000049618	ARID1B	protein_coding	2.84137	2.29368	2.33529	2.49011
ENSG00000049656	CLPTM1L	protein_coding	14.6693	15.8349	16.1747	15.5596
ENSG00000049759	NEDD4L	protein_coding	2.09332	1.84242	1.58501	1.84025
ENSG00000049768	FOXP3	protein_coding	0	0.0302431	0	0.010081
ENSG00000049769	PPP1R3F	protein_coding	2.84564	3.29959	2.75813	2.96779
ENSG00000049860	HEXB	protein_coding	25.3691	23.6353	18.2909	22.4318
ENSG00000049883	PTCD2	protein_coding	2.81281	3.3157	3.70304	3.27718
ENSG00000050030	KIAA2022	protein_coding	0.0336675	0.020427	0.0307528	0.0282824
ENSG00000050130	JKAMP	protein_coding	16.5611	16.9493	18.8122	17.4409
ENSG00000050165	DKK3	protein_coding	16.1179	12.4693	9.19565	12.5943
ENSG00000050327	ARHGEF5	protein_coding	3.36774	3.02712	3.63549	3.34345
ENSG00000050344	NFE2L3	protein_coding	1.58369	6.31158	3.60228	3.83252
ENSG00000050393	MCUR1	protein_coding	7.82574	9.23847	8.64554	8.56991
ENSG00000050405	LIMA1	protein_coding	3.2897	2.19238	1.93649	2.47285
ENSG00000050426	LETMD1	protein_coding	6.80823	6.70209	6.42362	6.64465
ENSG00000050438	SLC4A8	protein_coding	0.473321	0.743545	0.713871	0.643579
ENSG00000050555	LAMC3	protein_coding	0.27365	1.47583	2.93603	1.56184
ENSG00000050628	PTGER3	protein_coding	0.0307543	0.00829312	0	0.0130158
ENSG00000050730	TNIP3	protein_coding	0	0.0849825	0.0959556	0.0603127
ENSG00000050748	MAPK9	protein_coding	3.98923	5.90903	5.77367	5.22397
ENSG00000050767	COL23A1	protein_coding	0.0827863	0	0.0336085	0.0387983
ENSG00000050820	BCAR1	protein_coding	12.1944	14.1389	11.2405	12.5246
ENSG00000051009	FAM160A2	protein_coding	2.29841	1.97767	1.81951	2.03187
ENSG00000051108	HERPUD1	protein_coding	11.0379	7.09689	7.20082	8.4452
ENSG00000051128	HOMER3	protein_coding	19.5485	39.9098	29.4785	29.6456
ENSG00000051180	RAD51	protein_coding	1.49443	3.1275	2.31465	2.31219
ENSG00000051341	POLQ	protein_coding	3.89512	7.29849	6.54528	5.91296
ENSG00000051382	PIK3CB	protein_coding	18.909	16.1025	13.8713	16.2943
ENSG00000051523	CYBA	protein_coding	21.1946	27.0422	20.8047	23.0138
ENSG00000051596	THOC3	protein_coding	3.31105	7.49992	7.25857	6.02318
ENSG00000051620	HEBP2	protein_coding	4.09933	5.70485	4.71328	4.83915
ENSG00000051825	MPHOSPH9	protein_coding	12.2064	14.2875	12.7257	13.0732
ENSG00000052126	PLEKHA5	protein_coding	11.0714	9.98278	8.78614	9.94678
ENSG00000052344	PRSS8	protein_coding	0.197257	0.0797875	0.18018	0.152408
ENSG00000052723	SIKE1	protein_coding	13.2805	9.41246	11.594	11.429
ENSG00000052749	RRP12	protein_coding	5.40673	6.41066	9.21318	7.01019
ENSG00000052795	FNIP2	protein_coding	8.34052	5.08989	5.99385	6.47476
ENSG00000052802	MSMO1	protein_coding	15.6032	28.207	25.7127	23.1743
ENSG00000052841	TTC17	protein_coding	10.4272	7.21503	7.91969	8.52063
ENSG00000052850	ALX4	protein_coding	0	0	0	0
ENSG00000053108	FSTL4	protein_coding	0.117561	0.154543	0.0715891	0.114565
ENSG00000053254	FOXN3	protein_coding	1.05837	1.71237	1.48015	1.41696
ENSG00000053328	METTL24	protein_coding	0	0	0	0
ENSG00000053371	AKR7A2	protein_coding	12.6683	16.5411	12.0114	13.7403
ENSG00000053372	MRTO4	protein_coding	34.2598	46.296	50.1598	43.5719
ENSG00000053438	NNAT	protein_coding	0	0	0	0
ENSG00000053501	USE1	protein_coding	12.0898	8.29843	8.92375	9.77066
ENSG00000053524	MCF2L2	protein_coding	0.149148	0.311371	0.193367	0.217962
ENSG00000053702	NRIP2	protein_coding	0	0	0.0214984	0.00716615
ENSG00000053747	LAMA3	protein_coding	6.52497	2.25461	2.13815	3.63924
ENSG00000053770	AP5M1	protein_coding	4.32757	5.60755	6.06115	5.33209
ENSG00000053900	ANAPC4	protein_coding	3.69736	7.52037	7.56669	6.26147
ENSG00000053918	KCNQ1	protein_coding	0	0.0604786	0	0.0201595
ENSG00000054116	TRAPPC3	protein_coding	17.1148	19.951	21.6301	19.5653
ENSG00000054118	THRAP3	protein_coding	23.0259	24.5941	24.099	23.9063
ENSG00000054148	PHPT1	protein_coding	36.3484	29.5731	29.2909	31.7375
ENSG00000054179	ENTPD2	protein_coding	0.0375834	0	0.0228865	0.0201566
ENSG00000054219	LY75	protein_coding	4.6003	6.60591	7.63012	6.27878
ENSG00000054267	ARID4B	protein_coding	5.88935	6.39821	6.09513	6.12756
ENSG00000054277	OPN3	protein_coding	1.38	2.41882	3.04627	2.28169
ENSG00000054282	SDCCAG8	protein_coding	4.48115	3.20394	3.1251	3.6034
ENSG00000054356	PTPRN	protein_coding	0.0119788	0	0.0145891	0.00885597
ENSG00000054392	HHAT	protein_coding	0.387425	0.662994	0.580733	0.543717
ENSG00000054523	KIF1B	protein_coding	9.32914	8.39763	7.13531	8.28736
ENSG00000054598	FOXC1	protein_coding	1.38631	1.59047	1.05908	1.34528
ENSG00000054611	TBC1D22A	protein_coding	4.95251	2.8768	2.47163	3.43365
ENSG00000054654	SYNE2	protein_coding	7.68973	3.54671	2.86953	4.70199
ENSG00000054690	PLEKHH1	protein_coding	0.731864	0.754872	0.818918	0.768552
ENSG00000054793	ATP9A	protein_coding	17.5736	9.92367	9.57844	12.3586
ENSG00000054796	SPO11	protein_coding	0	0	0	0
ENSG00000054803	CBLN4	protein_coding	0	0	0	0
ENSG00000054938	CHRDL2	protein_coding	0	0	0	0
ENSG00000054965	FAM168A	protein_coding	20.7326	12.8528	11.3156	14.967
ENSG00000054967	RELT	protein_coding	2.42619	3.90011	3.28848	3.20492
ENSG00000054983	GALC	protein_coding	2.50836	3.40154	3.39929	3.10306
ENSG00000055044	NOP58	protein_coding	9.9887	20.3834	19.7823	16.7181
ENSG00000055070	SZRD1	protein_coding	27.5587	24.4022	23.967	25.3093
ENSG00000055118	KCNH2	protein_coding	1.16182	0.435888	0.328114	0.641942
ENSG00000055130	CUL1	protein_coding	15.5074	23.6009	24.4913	21.1999
ENSG00000055147	FAM114A2	protein_coding	2.01151	2.6917	2.35772	2.35364
ENSG00000055163	CYFIP2	protein_coding	0.00934881	0.0151258	0.0170789	0.0138512
ENSG00000055208	TAB2	protein_coding	16.469	15.2779	15.7736	15.8402
ENSG00000055211	GINM1	protein_coding	38.2535	23.1471	26.5112	29.3039
ENSG00000055332	EIF2AK2	protein_coding	11.6691	23.1606	25.263	20.0309
ENSG00000055483	USP36	protein_coding	23.2204	21.1684	22.3488	22.2459
ENSG00000055609	KMT2C	protein_coding	8.60476	6.23266	6.21356	7.01699
ENSG00000055732	MCOLN3	protein_coding	2.80899	2.41744	2.69319	2.63987
ENSG00000055813	CCDC85A	protein_coding	0.22366	0.0402077	0.0605325	0.108133
ENSG00000055917	PUM2	protein_coding	8.15425	10.8987	9.16251	9.40514
ENSG00000055950	MRPL43	protein_coding	11.2999	13.0398	16.2077	13.5158
ENSG00000055955	ITIH4	protein_coding	0.217409	0.161221	0.121359	0.166663
ENSG00000055957	ITIH1	protein_coding	0	0	0	0
ENSG00000056050	C4orf27	protein_coding	2.61864	4.34831	4.82585	3.93093
ENSG00000056097	ZFR	protein_coding	7.12457	8.74554	8.85448	8.24153
ENSG00000056277	ZNF280C	protein_coding	9.86582	8.24029	10.6242	9.57677
ENSG00000056291	NPFFR2	protein_coding	0	0	0	0
ENSG00000056487	PHF21B	protein_coding	0.395622	0.166981	0.251389	0.271331
ENSG00000056558	TRAF1	protein_coding	12.7207	13.1457	17.922	14.5961
ENSG00000056586	RC3H2	protein_coding	31.1314	19.1657	20.1528	23.4833
ENSG00000056678	KIFC1	processed_transcript	0	0	0	0
ENSG00000056736	IL17RB	protein_coding	3.5179	2.02901	4.16545	3.23745
ENSG00000056972	TRAF3IP2	protein_coding	2.34066	3.62824	3.2921	3.087
ENSG00000056998	GYG2	protein_coding	0.0542826	0.351304	0.36361	0.256399
ENSG00000057019	DCBLD2	protein_coding	328.997	348.24	373.453	350.23
ENSG00000057149	SERPINB3	protein_coding	0	0	0	0
ENSG00000057252	SOAT1	protein_coding	18.6189	26.6274	26.203	23.8164
ENSG00000057294	PKP2	protein_coding	0	0.0113664	0.00855603	0.00664081
ENSG00000057468	MSH4	protein_coding	0.636283	0.367668	0.442818	0.482256
ENSG00000057593	F7	protein_coding	0	0	0.0158788	0.00529294
ENSG00000057608	GDI2	protein_coding	77.88	109.133	113.393	100.135
ENSG00000057657	PRDM1	protein_coding	0.590418	1.11866	0.567688	0.758923
ENSG00000057663	ATG5	protein_coding	10.0134	15.9378	12.7594	12.9035
ENSG00000057704	TMCC3	protein_coding	3.72134	4.26379	4.26399	4.08304
ENSG00000057757	PITHD1	protein_coding	41.5566	46.3988	47.5245	45.1599
ENSG00000057935	MTA3	protein_coding	1.91741	3.30656	3.24083	2.8216
ENSG00000058056	USP13	protein_coding	5.55755	7.48367	5.8618	6.30101
ENSG00000058063	ATP11B	protein_coding	15.6463	16.3659	14.1018	15.3713
ENSG00000058085	LAMC2	protein_coding	7.90992	2.82628	2.55113	4.42911
ENSG00000058091	CDK14	protein_coding	17.7779	15.435	15.6618	16.2915
ENSG00000058262	SEC61A1	protein_coding	105.889	96.8755	97.1321	99.9654
ENSG00000058272	PPP1R12A	protein_coding	10.9257	9.15263	11.3331	10.4705
ENSG00000058335	RASGRF1	protein_coding	0.019933	0.00806259	0.0060691	0.0113549
ENSG00000058404	CAMK2B	protein_coding	0	0	0	0
ENSG00000058453	CROCC	protein_coding	3.33538	3.96161	2.89379	3.39693
ENSG00000058600	POLR3E	protein_coding	3.859	5.02022	5.63351	4.83757
ENSG00000058668	ATP2B4	protein_coding	71.4108	64.2091	52.4866	62.7022
ENSG00000058673	ZC3H11A	protein_coding	16.9451	15.5155	15.034	15.8315
ENSG00000058729	RIOK2	protein_coding	2.05037	6.16915	5.34477	4.52143
ENSG00000058799	YIPF1	protein_coding	14.164	14.236	13.417	13.939
ENSG00000058804	NDC1	protein_coding	12.8731	21.4827	23.3882	19.248
ENSG00000058866	DGKG	protein_coding	0.766201	1.83034	1.5699	1.38881
ENSG00000059122	FLYWCH1	protein_coding	5.55966	7.30266	6.37029	6.41087
ENSG00000059145	UNKL	protein_coding	5.91577	6.74056	6.07908	6.24514
ENSG00000059377	TBXAS1	protein_coding	0.694326	2.39995	1.89304	1.66244
ENSG00000059378	PARP12	protein_coding	2.58218	10.9158	11.4	8.29934
ENSG00000059573	ALDH18A1	protein_coding	23.57	27.1663	31.3941	27.3768
ENSG00000059588	TARBP1	protein_coding	5.99392	6.57549	6.16376	6.24439
ENSG00000059691	GATB	protein_coding	1.22045	1.52522	1.88105	1.54224
ENSG00000059728	MXD1	protein_coding	9.11509	10.4872	10.4656	10.0226
ENSG00000059758	CDK17	protein_coding	4.29263	5.34342	5.2188	4.95162
ENSG00000059769	DNAJC25	protein_coding	28.6616	22.4744	24.5841	25.24
ENSG00000059804	SLC2A3	protein_coding	3.05275	8.39658	5.67476	5.70803
ENSG00000059915	PSD	protein_coding	0.156133	0.126307	0.218678	0.16704
ENSG00000060069	CTDP1	protein_coding	1.13437	1.112	1.00772	1.0847
ENSG00000060138	YBX3	protein_coding	14.7689	15.0809	17.4621	15.7706
ENSG00000060140	STYK1	protein_coding	0.635823	1.84703	1.97113	1.48466
ENSG00000060237	WNK1	protein_coding	49.9951	35.3472	34.2732	39.8718
ENSG00000060303	RPS17P5	processed_pseudogene	3.15305	5.49387	4.57859	4.4085
ENSG00000060339	CCAR1	protein_coding	8.0953	8.57621	11.3653	9.3456
ENSG00000060491	OGFR	protein_coding	16.3315	22.0479	19.1725	19.184
ENSG00000060558	GNA15	protein_coding	4.62027	9.86499	4.81989	6.43505
ENSG00000060566	CREB3L3	protein_coding	0.184759	0.089679	0.11251	0.128983
ENSG00000060642	PIGV	protein_coding	13.5474	11.3381	11.1005	11.9954
ENSG00000060656	PTPRU	protein_coding	7.81942	8.96139	5.73562	7.50548
ENSG00000060688	SNRNP40	protein_coding	9.17923	13.882	15.0922	12.7178
ENSG00000060709	RIMBP2	protein_coding	0.011334	0	0.0138037	0.00837924
ENSG00000060718	COL11A1	protein_coding	0	0	0	0
ENSG00000060749	QSER1	protein_coding	22.0322	18.1425	18.7637	19.6462
ENSG00000060762	MPC1	protein_coding	3.26443	3.46933	5.06715	3.93364
ENSG00000060971	ACAA1	protein_coding	5.80708	4.67523	4.48601	4.98944
ENSG00000060982	BCAT1	protein_coding	17.3627	27.9762	26.4377	23.9255
ENSG00000061273	HDAC7	protein_coding	3.19956	3.57209	3.31406	3.3619
ENSG00000061337	LZTS1	protein_coding	0.173427	0.112238	0.063365	0.116343
ENSG00000061455	PRDM6	protein_coding	0	0.0171237	0.0193348	0.0121528
ENSG00000061492	WNT8A	protein_coding	0	0	0	0
ENSG00000061656	SPAG4	protein_coding	1.9438	3.1807	2.39426	2.50625
ENSG00000061676	NCKAP1	protein_coding	5.85746	9.92493	8.60553	8.1293
ENSG00000061794	MRPS35	protein_coding	47.1034	70.7901	84.62	67.5045
ENSG00000061918	GUCY1B3	protein_coding	3.85306	2.77307	2.81559	3.14724
ENSG00000061936	SFSWAP	protein_coding	9.50893	8.52002	8.21109	8.74668
ENSG00000061938	TNK2	protein_coding	7.22667	3.75572	2.81111	4.59783
ENSG00000061987	MON2	protein_coding	8.00234	5.99376	5.58424	6.52678
ENSG00000062038	CDH3	protein_coding	5.36362	2.11816	3.55608	3.67929
ENSG00000062096	ARSF	protein_coding	0	0	0	0
ENSG00000062194	GPBP1	protein_coding	6.52885	7.11229	6.44314	6.69476
ENSG00000062282	DGAT2	protein_coding	1.53975	1.32663	2.03535	1.63391
ENSG00000062370	ZNF112	protein_coding	3.83176	3.39104	3.24164	3.48815
ENSG00000062485	CS	protein_coding	11.5311	11.8292	14.8721	12.7441
ENSG00000062524	LTK	protein_coding	1.38937	0.711077	0.656127	0.918858
ENSG00000062582	MRPS24	protein_coding	10.9826	15.1958	15.4513	13.8766
ENSG00000062598	ELMO2	protein_coding	5.92423	6.11503	6.1283	6.05585
ENSG00000062650	WAPAL	protein_coding	4.82552	5.86106	6.73788	5.80815
ENSG00000062716	VMP1	protein_coding	115.326	187.771	220.861	174.653
ENSG00000062725	APPBP2	protein_coding	16.062	11.0321	11.1111	12.7351
ENSG00000062822	POLD1	protein_coding	6.72208	10.1674	7.7775	8.22231
ENSG00000063015	SEZ6	protein_coding	0	0	0.0117811	0.00392702
ENSG00000063046	EIF4B	protein_coding	31.7996	21.7913	25.2767	26.2892
ENSG00000063127	SLC6A16	protein_coding	2.44712	1.37908	1.20554	1.67725
ENSG00000063169	GLTSCR1	protein_coding	2.08275	1.80219	1.29238	1.72577
ENSG00000063176	SPHK2	protein_coding	2.8984	2.86429	2.82798	2.86356
ENSG00000063177	RPL18	protein_coding	38.9105	41.3296	44.2108	41.4836
ENSG00000063180	CA11	protein_coding	14.6886	6.28854	9.206	10.061
ENSG00000063241	ISOC2	protein_coding	16.7922	22.5559	21.6406	20.3296
ENSG00000063244	U2AF2	protein_coding	19.3345	19.5513	20.4723	19.7861
ENSG00000063245	EPN1	protein_coding	4.55014	6.14398	4.88827	5.19413
ENSG00000063322	MED29	protein_coding	60.8451	53.6891	48.7738	54.436
ENSG00000063438	AHRR	protein_coding	1.35328	1.11562	0.981052	1.14998
ENSG00000063515	GSC2	protein_coding	0	0	0	0
ENSG00000063587	ZNF275	protein_coding	3.95148	4.37693	3.84261	4.057
ENSG00000063601	MTMR1	protein_coding	14.6174	11.7871	11.1219	12.5088
ENSG00000063660	GPC1	protein_coding	48.2181	68.9104	46.5453	54.5579
ENSG00000063761	ADCK1	protein_coding	1.07947	0.526965	0.691342	0.765924
ENSG00000063854	HAGH	protein_coding	3.39518	3.5103	3.34834	3.41794
ENSG00000063978	RNF4	protein_coding	7.60895	16.5613	14.9283	13.0328
ENSG00000064012	CASP8	protein_coding	6.32572	13.1304	12.3632	10.6064
ENSG00000064042	LIMCH1	protein_coding	1.25724	1.03181	1.18168	1.15691
ENSG00000064102	ASUN	protein_coding	10.0288	15.5081	16.4657	14.0009
ENSG00000064115	TM7SF3	protein_coding	22.9322	23.6578	18.3663	21.6521
ENSG00000064195	DLX3	protein_coding	0.619621	0.0589713	0.488296	0.388963
ENSG00000064199	SPA17	protein_coding	0.969609	1.95327	1.82922	1.58404
ENSG00000064201	TSPAN32	protein_coding	0.104358	0.0211056	0.0317744	0.0524126
ENSG00000064205	WISP2	protein_coding	0.238403	0.594656	0.399234	0.410764
ENSG00000064218	DMRT3	protein_coding	0	0	0	0
ENSG00000064225	ST3GAL6	protein_coding	1.5108	0.674751	0.891252	1.0256
ENSG00000064270	ATP2C2	protein_coding	0	0	0	0
ENSG00000064300	NGFR	protein_coding	0.357677	0.23148	0.304931	0.298029
ENSG00000064309	CDON	protein_coding	10.2878	2.06931	3.10396	5.15369
ENSG00000064313	TAF2	protein_coding	12.5	14.3673	14.2942	13.7205
ENSG00000064393	HIPK2	protein_coding	15.1179	21.0763	16.8824	17.6922
ENSG00000064419	TNPO3	protein_coding	10.541	16.5723	16.6373	14.5835
ENSG00000064489	MEF2BNB-MEF2B	protein_coding	10.1981	11.069	9.76769	10.3449
ENSG00000064490	RFXANK	protein_coding	9.64664	11.322	9.05226	10.007
ENSG00000064545	TMEM161A	protein_coding	6.66551	6.88055	8.04448	7.19685
ENSG00000064547	LPAR2	protein_coding	3.95165	4.53995	3.07367	3.85509
ENSG00000064601	CTSA	protein_coding	29.6905	17.6347	18.6255	21.9836
ENSG00000064607	SUGP2	protein_coding	35.5755	38.29	31.6708	35.1788
ENSG00000064651	SLC12A2	protein_coding	2.86738	1.61398	2.70108	2.39415
ENSG00000064652	SNX24	protein_coding	6.85731	10.5084	7.18029	8.18201
ENSG00000064655	EYA2	protein_coding	0	0.0221264	0	0.00737548
ENSG00000064666	CNN2	protein_coding	1.52033	1.95467	0.859678	1.44489
ENSG00000064687	ABCA7	protein_coding	0.697798	0.746286	0.460936	0.635006
ENSG00000064692	SNCAIP	protein_coding	0.0135095	0	0	0.00450317
ENSG00000064703	DDX20	protein_coding	3.94579	4.93435	6.80792	5.22935
ENSG00000064726	BTBD1	protein_coding	15.6423	20.6422	19.1375	18.474
ENSG00000064763	FAR2	protein_coding	0.164593	2.35234	0.0779562	0.864963
ENSG00000064787	BCAS1	protein_coding	0.0120886	0	0	0.00402953
ENSG00000064835	POU1F1	protein_coding	0	0	0	0
ENSG00000064886	CHI3L2	protein_coding	7.11771	1.77357	1.33505	3.40878
ENSG00000064932	SBNO2	protein_coding	8.25888	9.42374	9.05812	8.91358
ENSG00000064933	PMS1	protein_coding	2.68826	4.81967	5.80701	4.43831
ENSG00000064961	HMG20B	protein_coding	14.8038	27.1688	19.6232	20.5319
ENSG00000064989	CALCRL	protein_coding	0.43487	0.182414	0.0980796	0.238455
ENSG00000064995	TAF11	protein_coding	21.1693	17.48	22.3115	20.3203
ENSG00000064999	ANKS1A	protein_coding	7.21335	5.74089	5.95755	6.30393
ENSG00000065000	AP3D1	protein_coding	13.2541	18.1589	15.3225	15.5785
ENSG00000065029	ZNF76	protein_coding	6.61755	4.07991	3.70135	4.7996
ENSG00000065054	SLC9A3R2	protein_coding	15.0248	12.8988	12.5443	13.4893
ENSG00000065057	NTHL1	protein_coding	5.74196	6.45699	7.7123	6.63708
ENSG00000065060	UHRF1BP1	protein_coding	9.12867	6.73845	6.52595	7.46436
ENSG00000065135	GNAI3	protein_coding	3.77635	4.89029	5.23345	4.63337
ENSG00000065150	IPO5	protein_coding	15.8499	19.5933	20.8677	18.7703
ENSG00000065154	OAT	protein_coding	38.4087	43.0748	52.5586	44.6807
ENSG00000065183	WDR3	protein_coding	8.16698	13.3072	15.1897	12.2213
ENSG00000065243	PKN2	protein_coding	17.2748	16.7257	17.0724	17.0243
ENSG00000065268	WDR18	protein_coding	7.89306	9.30618	9.94535	9.0482
ENSG00000065308	TRAM2	protein_coding	29.9679	24.6835	23.2125	25.9547
ENSG00000065320	NTN1	protein_coding	0.713149	0.890459	1.26506	0.956221
ENSG00000065325	GLP2R	protein_coding	0	0.0132276	0.00995706	0.00772822
ENSG00000065328	MCM10	protein_coding	8.01963	15.6173	16.076	13.2377
ENSG00000065357	DGKA	protein_coding	1.44343	1.26173	1.08545	1.26354
ENSG00000065361	ERBB3	protein_coding	0.331457	0.258893	0.341043	0.310464
ENSG00000065371	ROPN1	protein_coding	0.284737	0.301219	0.12004	0.235332
ENSG00000065413	ANKRD44	protein_coding	0.551412	0.535291	0.46493	0.517211
ENSG00000065427	KARS	protein_coding	12.1232	21.643	20.7834	18.1832
ENSG00000065457	ADAT1	protein_coding	9.30894	12.5452	11.109	10.9877
ENSG00000065485	PDIA5	protein_coding	5.42668	4.66813	4.65035	4.91505
ENSG00000065491	TBC1D22B	protein_coding	8.1178	6.42833	7.08431	7.21015
ENSG00000065518	NDUFB4	protein_coding	16.0301	19.9604	17.5134	17.8346
ENSG00000065526	SPEN	protein_coding	11.8579	8.93029	7.77842	9.5222
ENSG00000065534	MYLK	protein_coding	9.06672	4.74174	4.06682	5.95843
ENSG00000065548	ZC3H15	protein_coding	16.6881	36.0689	36.7539	29.837
ENSG00000065559	MAP2K4	protein_coding	16.4871	16.9101	17.0846	16.8273
ENSG00000065600	TMEM206	protein_coding	1.90172	2.49995	2.70902	2.37023
ENSG00000065609	SNAP91	protein_coding	0.0148785	0	0.00906031	0.00797962
ENSG00000065613	SLK	protein_coding	26.9421	44.8255	33.7272	35.1649
ENSG00000065615	CYB5R4	protein_coding	4.58068	4.89377	4.0778	4.51742
ENSG00000065618	COL17A1	protein_coding	7.11457	1.88112	2.09119	3.69563
ENSG00000065621	GSTO2	protein_coding	3.02228	5.24491	4.07565	4.11428
ENSG00000065665	SEC61A2	protein_coding	1.94579	2.90286	2.80065	2.54977
ENSG00000065675	PRKCQ	protein_coding	0.0900976	0.145773	0.0731534	0.103008
ENSG00000065717	TLE2	protein_coding	2.81825	2.31953	1.85048	2.32942
ENSG00000065802	ASB1	protein_coding	6.79746	9.0965	7.14013	7.67803
ENSG00000065809	FAM107B	protein_coding	0.169182	0.786963	0.326241	0.427462
ENSG00000065833	ME1	protein_coding	7.39757	17.5021	14.0506	12.9834
ENSG00000065882	TBC1D1	protein_coding	4.86459	9.59011	9.20715	7.88728
ENSG00000065883	CDK13	protein_coding	3.26123	2.44082	2.20209	2.63471
ENSG00000065911	MTHFD2	protein_coding	17.3937	33.1392	39.8558	30.1296
ENSG00000065923	SLC9A7	protein_coding	3.06745	4.94699	3.1052	3.70655
ENSG00000065970	FOXJ2	protein_coding	7.9216	7.53998	6.24041	7.234
ENSG00000065978	YBX1	protein_coding	3.53058	4.121	4.54562	4.06573
ENSG00000065989	PDE4A	protein_coding	4.57115	5.19155	4.47916	4.74729
ENSG00000066027	PPP2R5A	protein_coding	12.3405	11.197	8.25524	10.5976
ENSG00000066032	CTNNA2	protein_coding	0	0	0.00799736	0.00266579
ENSG00000066044	ELAVL1	protein_coding	6.9773	7.76393	8.23319	7.65814
ENSG00000066056	TIE1	protein_coding	0	0	0	0
ENSG00000066084	DIP2B	protein_coding	5.14795	4.01774	4.43765	4.53445
ENSG00000066117	SMARCD1	protein_coding	4.87464	5.25273	5.45579	5.19439
ENSG00000066135	KDM4A	protein_coding	10.7338	8.62138	8.23741	9.19752
ENSG00000066136	NFYC	protein_coding	3.19638	2.65174	3.07855	2.97555
ENSG00000066185	ZMYND12	protein_coding	0.270498	0.109413	0.301987	0.227299
ENSG00000066230	SLC9A3	protein_coding	0.0355577	0.0287652	0.0216529	0.0286586
ENSG00000066248	NGEF	protein_coding	28.7983	65.0744	48.8561	47.5763
ENSG00000066279	ASPM	protein_coding	15.95	31.4637	29.502	25.6386
ENSG00000066294	CD84	protein_coding	0	0	0	0
ENSG00000066322	ELOVL1	protein_coding	42.4722	61.3413	57.5199	53.7778
ENSG00000066336	SPI1	protein_coding	0	0	0	0
ENSG00000066379	ZNRD1	protein_coding	4.25796	6.54032	7.89355	6.23061
ENSG00000066382	MPPED2	protein_coding	0.0120724	0	0	0.00402412
ENSG00000066405	CLDN18	protein_coding	0.943664	0.495176	0.559115	0.665985
ENSG00000066422	ZBTB11	protein_coding	7.93952	5.74278	6.28928	6.6572
ENSG00000066427	ATXN3	protein_coding	2.07374	1.12124	1.40811	1.53436
ENSG00000066455	GOLGA5	protein_coding	31.2939	25.0729	24.0675	26.8114
ENSG00000066468	FGFR2	protein_coding	0.185066	0.0213875	0.0402485	0.0822339
ENSG00000066557	LRRC40	protein_coding	10.3967	20.624	23.5483	18.1897
ENSG00000066583	ISOC1	protein_coding	4.33575	5.98338	7.36167	5.8936
ENSG00000066629	EML1	protein_coding	0.1112	1.36736	0.758415	0.745658
ENSG00000066651	TRMT11	protein_coding	3.60513	5.11866	4.70432	4.47604
ENSG00000066654	THUMPD1	protein_coding	15.8386	15.9101	16.5798	16.1095
ENSG00000066697	MSANTD3	protein_coding	24.3362	31.3766	29.2501	28.321
ENSG00000066735	KIF26A	protein_coding	0.0732365	0.130342	0.133792	0.112457
ENSG00000066739	ATG2B	protein_coding	6.33942	4.58725	5.16299	5.36322
ENSG00000066777	ARFGEF1	protein_coding	7.10832	5.96935	6.12489	6.40085
ENSG00000066813	ACSM2B	protein_coding	0	0	0	0
ENSG00000066827	ZFAT	protein_coding	1.2453	0.692598	0.873433	0.937112
ENSG00000066855	MTFR1	protein_coding	10.4751	12.417	12.9659	11.9527
ENSG00000066923	STAG3	protein_coding	2.52495	1.56693	1.60778	1.89989
ENSG00000066926	FECH	protein_coding	2.03534	3.14988	2.53273	2.57265
ENSG00000066933	MYO9A	protein_coding	5.52612	4.37166	3.6121	4.50329
ENSG00000067048	DDX3Y	protein_coding	4.75988	2.99956	19.9747	9.24471
ENSG00000067057	PFKP	protein_coding	37.6307	63.384	56.6839	52.5662
ENSG00000067064	IDI1	protein_coding	9.81576	18.491	16.3033	14.87
ENSG00000067066	SP100	protein_coding	6.61126	15.328	13.9021	11.9471
ENSG00000067082	KLF6	protein_coding	41.2335	60.6497	59.8773	53.9202
ENSG00000067113	PPAP2A	protein_coding	45.1099	32.0055	23.9127	33.6761
ENSG00000067141	NEO1	protein_coding	0.158488	0.0690371	0.0593915	0.0956387
ENSG00000067167	TRAM1	protein_coding	127.818	105.155	110.513	114.495
ENSG00000067177	PHKA1	protein_coding	17.7032	14.9517	17.9831	16.8794
ENSG00000067182	TNFRSF1A	protein_coding	62.0675	64.5825	58.1988	61.6163
ENSG00000067191	CACNB1	protein_coding	1.70183	1.30902	0.993859	1.3349
ENSG00000067208	EVI5	protein_coding	5.83508	3.3275	3.21106	4.12455
ENSG00000067221	STOML1	protein_coding	2.39329	1.89018	1.83759	2.04035
ENSG00000067225	PKM	protein_coding	47.1406	63.7271	58.8891	56.5856
ENSG00000067248	DHX29	protein_coding	9.74103	15.6928	13.4675	12.9671
ENSG00000067334	DNTTIP2	protein_coding	14.5955	24.1576	26.9924	21.9152
ENSG00000067365	METTL22	protein_coding	3.34493	3.61763	3.36563	3.44273
ENSG00000067369	TP53BP1	protein_coding	7.99061	6.25466	5.82145	6.68891
ENSG00000067445	TRO	protein_coding	3.96359	2.8846	3.05069	3.29963
ENSG00000067533	RRP15	protein_coding	2.8998	4.07224	5.1752	4.04908
ENSG00000067560	RHOA	protein_coding	72.2824	71.4032	68.3819	70.6892
ENSG00000067596	DHX8	protein_coding	4.35105	4.92266	4.81977	4.69783
ENSG00000067601	PMS2P4	transcribed_unprocessed_pseudogene	2.80067	1.73701	1.36438	1.96735
ENSG00000067606	PRKCZ	protein_coding	2.39747	1.4153	1.16795	1.66024
ENSG00000067646	ZFY	protein_coding	0.189738	0.25117	3.0671	1.16934
ENSG00000067704	IARS2	protein_coding	27.8221	35.558	38.8327	34.0709
ENSG00000067715	SYT1	protein_coding	18.9869	7.19914	7.88745	11.3578
ENSG00000067798	NAV3	protein_coding	0.816288	1.57911	1.7722	1.3892
ENSG00000067829	IDH3G	protein_coding	26.9519	21.0667	26.7034	24.9073
ENSG00000067836	ROGDI	protein_coding	3.46605	3.36907	2.29064	3.04192
ENSG00000067840	PDZD4	protein_coding	0.159572	0.129089	0.222106	0.170255
ENSG00000067842	ATP2B3	protein_coding	0	0	0	0
ENSG00000067900	ROCK1	protein_coding	4.50781	4.08082	3.93782	4.17548
ENSG00000067955	CBFB	protein_coding	18.1186	21.4626	19.3959	19.659
ENSG00000067992	PDK3	protein_coding	3.67188	7.24789	6.90923	5.943
ENSG00000068001	HYAL2	protein_coding	12.8677	10.4096	10.5671	11.2815
ENSG00000068024	HDAC4	protein_coding	1.37687	2.14386	1.59576	1.7055
ENSG00000068028	RASSF1	protein_coding	11.2848	13.3676	11.535	12.0625
ENSG00000068078	FGFR3	protein_coding	0.552719	0.430573	0.386443	0.456578
ENSG00000068079	IFI35	protein_coding	8.02491	13.8765	12.4308	11.444
ENSG00000068097	HEATR6	protein_coding	25.6744	17.5631	18.0483	20.4286
ENSG00000068120	COASY	protein_coding	8.90909	9.01396	9.63983	9.18763
ENSG00000068137	PLEKHH3	protein_coding	5.43924	4.68354	3.40006	4.50761
ENSG00000068305	MEF2A	protein_coding	7.05918	6.79732	5.20369	6.3534
ENSG00000068308	OTUD5	protein_coding	30.4145	26.0753	29.5597	28.6832
ENSG00000068323	TFE3	protein_coding	26.0851	25.644	26.7885	26.1726
ENSG00000068354	TBC1D25	protein_coding	10.6151	8.35984	8.00519	8.99338
ENSG00000068366	ACSL4	protein_coding	27.8438	32.246	37.8	32.6299
ENSG00000068383	INPP5A	protein_coding	6.00792	11.1461	10.878	9.34404
ENSG00000068394	GPKOW	protein_coding	14.2585	18.9794	16.639	16.6256
ENSG00000068400	GRIPAP1	protein_coding	17.9804	17.6934	16.7101	17.4613
ENSG00000068438	FTSJ1	protein_coding	13.1277	20.8217	20.6043	18.1845
ENSG00000068489	PRR11	protein_coding	35.1201	79.8573	76.9203	63.9659
ENSG00000068615	REEP1	protein_coding	0.0762235	0.0770783	0.0580205	0.0704408
ENSG00000068650	ATP11A	protein_coding	14.0729	5.93421	7.70529	9.23747
ENSG00000068654	POLR1A	protein_coding	5.76073	9.26131	9.51663	8.17956
ENSG00000068697	LAPTM4A	protein_coding	93.3635	104.283	98.3175	98.6548
ENSG00000068724	TTC7A	protein_coding	7.21993	10.2414	7.97803	8.47979
ENSG00000068745	IP6K2	protein_coding	10.4165	6.84668	9.69691	8.98671
ENSG00000068781	STON1-GTF2A1L	protein_coding	3.17436	1.50728	1.75093	2.14419
ENSG00000068784	SRBD1	protein_coding	2.58917	5.6331	5.1242	4.44882
ENSG00000068796	KIF2A	protein_coding	4.29077	5.88579	4.98591	5.05416
ENSG00000068831	RASGRP2	protein_coding	0.0325303	0.0263161	0.0198094	0.0262186
ENSG00000068878	PSME4	protein_coding	11.4988	20.4414	17.5702	16.5035
ENSG00000068885	IFT80	protein_coding	12.7438	13.0094	7.76033	11.1712
ENSG00000068903	SIRT2	protein_coding	21.5912	12.219	10.805	14.8717
ENSG00000068912	ERLEC1	protein_coding	25.961	27.2713	24.3412	25.8578
ENSG00000068971	PPP2R5B	protein_coding	6.15551	5.31161	5.17637	5.54783
ENSG00000068976	PYGM	protein_coding	0.0198669	0.144646	0.096784	0.0870989
ENSG00000068985	PAGE1	protein_coding	0	0	0	0
ENSG00000069011	PITX1	protein_coding	7.32807	8.73269	7.44884	7.83654
ENSG00000069018	TRPC7	protein_coding	0	0	0	0
ENSG00000069020	MAST4	protein_coding	7.26922	2.76028	2.96476	4.33142
ENSG00000069122	GPR116	protein_coding	4.52376	0.686173	1.46799	2.22597
ENSG00000069188	SDK2	protein_coding	0.0341026	0.020691	0.0363419	0.0303785
ENSG00000069206	ADAM7	protein_coding	0	0.0178571	0	0.00595237
ENSG00000069248	NUP133	protein_coding	8.6913	10.0989	9.57422	9.45479
ENSG00000069275	NUCKS1	protein_coding	50.431	52.9899	47.1881	50.203
ENSG00000069329	VPS35	protein_coding	11.4177	13.234	13.7757	12.8091
ENSG00000069345	DNAJA2	protein_coding	6.3106	4.96284	5.67504	5.64949
ENSG00000069399	BCL3	protein_coding	6.16575	5.40768	6.37545	5.98296
ENSG00000069424	KCNAB2	protein_coding	0.581246	0.470211	0.271784	0.44108
ENSG00000069431	ABCC9	protein_coding	1.40365	2.94392	2.8439	2.39716
ENSG00000069482	GAL	protein_coding	10.1241	27.0334	47.142	28.0998
ENSG00000069493	CLEC2D	protein_coding	4.0681	6.13318	4.65139	4.95089
ENSG00000069509	FUNDC1	protein_coding	23.4838	29.2976	31.7023	28.1612
ENSG00000069535	MAOB	protein_coding	6.53781	1.96603	2.02187	3.50857
ENSG00000069667	RORA	protein_coding	0.127762	0.131543	0.0778006	0.112369
ENSG00000069696	DRD4	protein_coding	0.0669988	0.2168	0.163196	0.148998
ENSG00000069702	TGFBR3	protein_coding	1.85296	1.15873	1.19759	1.40309
ENSG00000069712	KIAA1107	protein_coding	2.62814	1.95038	1.67977	2.0861
ENSG00000069764	PLA2G10	protein_coding	0	0	0	0
ENSG00000069812	HES2	protein_coding	1.0615	1.599	1.34853	1.33634
ENSG00000069849	ATP1B3	protein_coding	205.114	181.298	224.67	203.694
ENSG00000069869	NEDD4	protein_coding	7.91918	11.7216	8.96913	9.53663
ENSG00000069943	PIGB	protein_coding	3.00662	3.1549	2.68	2.94718
ENSG00000069956	MAPK6	protein_coding	10.0382	11.9679	11.8105	11.2722
ENSG00000069966	GNB5	protein_coding	2.83436	3.47849	3.15752	3.15679
ENSG00000069974	RAB27A	protein_coding	12.6058	9.59785	8.64391	10.2825
ENSG00000069998	CECR5	protein_coding	4.41057	4.47625	4.29732	4.39471
ENSG00000070010	UFD1L	protein_coding	5.48252	4.56349	3.97319	4.67307
ENSG00000070018	LRP6	protein_coding	9.74542	6.35812	6.40668	7.50341
ENSG00000070019	GUCY2C	protein_coding	0.165837	0.0383306	0.0144267	0.0728647
ENSG00000070031	SCT	protein_coding	0	0	0	0
ENSG00000070047	PHRF1	protein_coding	9.26276	9.10298	7.94903	8.77159
ENSG00000070061	IKBKAP	protein_coding	24.3302	25.7712	28.3765	26.1593
ENSG00000070081	NUCB2	protein_coding	26.5133	23.7802	16.152	22.1485
ENSG00000070087	PFN2	protein_coding	39.6116	70.6984	66.4613	58.9238
ENSG00000070159	PTPN3	protein_coding	7.91063	7.66495	7.84376	7.80645
ENSG00000070182	SPTB	protein_coding	0.361744	0.108385	0.236602	0.235577
ENSG00000070190	DAPP1	protein_coding	0.0435168	0.0704076	0.132498	0.0821408
ENSG00000070193	FGF10	protein_coding	0	0	0	0
ENSG00000070214	SLC44A1	protein_coding	5.86166	4.28153	3.99523	4.71281
ENSG00000070269	TMEM260	protein_coding	2.14405	1.24882	1.6712	1.68802
ENSG00000070366	SMG6	protein_coding	3.30982	2.8065	2.44946	2.85526
ENSG00000070367	EXOC5	protein_coding	10.2538	9.27538	9.43556	9.65491
ENSG00000070371	CLTCL1	protein_coding	1.41803	1.47377	1.21732	1.36971
ENSG00000070388	FGF22	protein_coding	0.0468991	0.03794	0	0.0282797
ENSG00000070404	FSTL3	protein_coding	2.49826	4.56699	3.991	3.68542
ENSG00000070413	DGCR2	protein_coding	16.5046	11.8177	11.1731	13.1651
ENSG00000070423	RNF126	protein_coding	6.00084	9.22813	9.56647	8.26515
ENSG00000070444	MNT	protein_coding	4.35375	3.16435	2.97572	3.49794
ENSG00000070476	ZXDC	protein_coding	4.23699	3.04676	3.12891	3.47088
ENSG00000070495	JMJD6	protein_coding	6.99613	6.31684	5.95635	6.42311
ENSG00000070501	POLB	protein_coding	1.95215	1.44276	1.92257	1.77249
ENSG00000070526	ST6GALNAC1	protein_coding	0.0286999	0	0	0.00956663
ENSG00000070540	WIPI1	protein_coding	3.6069	5.55339	3.79061	4.31697
ENSG00000070601	FRMPD1	protein_coding	0	0.0136447	0	0.00454824
ENSG00000070610	GBA2	protein_coding	6.36639	8.41703	10.1751	8.3195
ENSG00000070614	NDST1	protein_coding	11.766	15.3571	11.7118	12.945
ENSG00000070669	ASNS	protein_coding	6.75263	5.42675	6.39799	6.19246
ENSG00000070718	AP3M2	protein_coding	3.57923	3.96696	5.43455	4.32691
ENSG00000070729	CNGB1	protein_coding	0.0406785	0	0.0247712	0.0218166
ENSG00000070731	ST6GALNAC2	protein_coding	5.81331	2.15015	1.96934	3.31093
ENSG00000070748	CHAT	protein_coding	0	0	0	0
ENSG00000070756	PABPC1	protein_coding	23.9271	15.4649	20.4925	19.9615
ENSG00000070759	TESK2	protein_coding	3.27673	1.51817	1.07024	1.95505
ENSG00000070761	CFAP20	protein_coding	8.7499	12.9434	11.849	11.1808
ENSG00000070770	CSNK2A2	protein_coding	11.1784	12.1848	12.4535	11.9389
ENSG00000070778	PTPN21	protein_coding	4.95053	4.11308	4.8723	4.64531
ENSG00000070785	EIF2B3	protein_coding	5.39608	11.7346	11.2888	9.47317
ENSG00000070808	CAMK2A	protein_coding	0.434446	0.195252	0.235161	0.288287
ENSG00000070814	TCOF1	protein_coding	5.80862	10.8602	11.9046	9.52447
ENSG00000070831	CDC42	protein_coding	44.3355	58.5828	50.9146	51.2776
ENSG00000070882	OSBPL3	protein_coding	8.64959	8.35126	7.49904	8.16663
ENSG00000070886	EPHA8	protein_coding	0	0	0.0674805	0.0224935
ENSG00000070915	SLC12A3	protein_coding	0.0800624	0	0.0195017	0.033188
ENSG00000070950	RAD18	protein_coding	7.96419	10.6386	11.0027	9.8685
ENSG00000070961	ATP2B1	protein_coding	30.3345	12.2108	14.0859	18.8771
ENSG00000070985	TRPM5	protein_coding	0	0	0	0
ENSG00000071051	NCK2	protein_coding	9.63095	19.6787	12.7776	14.0291
ENSG00000071054	MAP4K4	protein_coding	16.588	32.0856	31.1352	26.6029
ENSG00000071073	MGAT4A	protein_coding	0.0308278	0.224449	0.0750905	0.110122
ENSG00000071082	RPL31	protein_coding	9.38137	10.8102	9.28199	9.82452
ENSG00000071127	WDR1	protein_coding	22.0116	43.7855	37.1631	34.32
ENSG00000071189	SNX13	protein_coding	2.86902	2.09666	2.19855	2.38808
ENSG00000071203	MS4A12	protein_coding	0	0	0	0
ENSG00000071205	ARHGAP10	protein_coding	2.327	3.13994	2.71644	2.72779
ENSG00000071242	RPS6KA2	protein_coding	0.02401	0.00971169	0.00731046	0.0136774
ENSG00000071243	ING3	protein_coding	2.75197	3.57738	3.69836	3.34257
ENSG00000071246	VASH1	protein_coding	0.136975	0.147746	0.157555	0.147425
ENSG00000071282	LMCD1	protein_coding	19.6346	8.62331	7.67622	11.978
ENSG00000071462	WBSCR22	protein_coding	19.8562	19.0359	20.3522	19.7481
ENSG00000071537	SEL1L	protein_coding	20.9426	14.9739	16.1005	17.339
ENSG00000071539	TRIP13	protein_coding	6.53229	11.5808	13.8971	10.67
ENSG00000071553	ATP6AP1	protein_coding	36.8759	24.3078	24.2694	28.4844
ENSG00000071564	TCF3	protein_coding	11.8488	17.064	14.728	14.547
ENSG00000071575	TRIB2	protein_coding	0.647061	2.04147	0.446566	1.04503
ENSG00000071626	DAZAP1	protein_coding	10.185	12.1024	11.4809	11.2561
ENSG00000071655	MBD3	protein_coding	10.7472	12.2147	9.67849	10.8801
ENSG00000071677	PRLH	protein_coding	0	0	0	0
ENSG00000071794	HLTF	protein_coding	19.1869	27.5749	23.998	23.5866
ENSG00000071859	FAM50A	protein_coding	32.536	36.7367	29.8132	33.0286
ENSG00000071889	FAM3A	protein_coding	11.6272	12.7665	11.6076	12.0004
ENSG00000071894	CPSF1	protein_coding	16.3951	15.3199	15.8094	15.8414
ENSG00000071909	MYO3B	protein_coding	0	0.00971995	0.0146333	0.00811776
ENSG00000071967	CYBRD1	protein_coding	21.6995	12.404	14.5877	16.2304
ENSG00000071991	CDH19	protein_coding	0	0	0	0
ENSG00000071994	PDCD2	protein_coding	5.68438	7.02137	9.06321	7.25632
ENSG00000072041	SLC6A15	protein_coding	0	0.00911667	0	0.00303889
ENSG00000072042	RDH11	protein_coding	15.3511	22.2693	25.7946	21.1383
ENSG00000072062	PRKACA	protein_coding	10.6624	10.7103	8.77813	10.0503
ENSG00000072071	LPHN1	protein_coding	4.86216	6.22544	4.41638	5.16799
ENSG00000072080	SPP2	protein_coding	0.078227	0.0632834	0.0476365	0.063049
ENSG00000072110	ACTN1	protein_coding	4.62843	5.00994	4.31564	4.65133
ENSG00000072121	ZFYVE26	protein_coding	3.54724	2.83903	3.06941	3.15189
ENSG00000072133	RPS6KA6	protein_coding	0.104532	0.0469797	0.113165	0.0882255
ENSG00000072134	EPN2	protein_coding	22.9122	26.5529	20.9145	23.4599
ENSG00000072135	PTPN18	protein_coding	4.52454	9.719	7.81691	7.35348
ENSG00000072163	LIMS2	protein_coding	0.96754	1.24479	0.958313	1.05688
ENSG00000072182	ASIC4	protein_coding	0.018849	0.0152483	0	0.0113658
ENSG00000072195	SPEG	protein_coding	0.270737	0.357581	0.383565	0.337295
ENSG00000072201	LNX1	protein_coding	0.587693	1.25848	0.894692	0.913623
ENSG00000072210	ALDH3A2	protein_coding	194.343	123.483	117.282	145.036
ENSG00000072274	TFRC	protein_coding	17.8667	19.3156	27.3069	21.4964
ENSG00000072310	SREBF1	protein_coding	63.7122	17.4562	15.1588	32.1091
ENSG00000072315	TRPC5	protein_coding	0	0	0	0
ENSG00000072364	AFF4	protein_coding	13.0168	9.08459	9.82021	10.6405
ENSG00000072401	UBE2D1	protein_coding	6.95482	8.24418	10.4064	8.53512
ENSG00000072415	MPP5	protein_coding	7.08535	6.39109	6.95442	6.81029
ENSG00000072422	RHOBTB1	protein_coding	3.98609	5.49014	7.99153	5.82259
ENSG00000072501	SMC1A	protein_coding	19.8877	20.0134	22.382	20.761
ENSG00000072506	HSD17B10	protein_coding	37.0091	63.3966	73.8254	58.077
ENSG00000072518	MARK2	protein_coding	3.85923	3.82446	2.71239	3.46536
ENSG00000072571	HMMR	protein_coding	9.93092	41.1657	36.8052	29.3006
ENSG00000072609	CHFR	protein_coding	4.06183	5.04337	3.51139	4.20553
ENSG00000072657	TRHDE	protein_coding	0	0.0736894	0.00504269	0.026244
ENSG00000072682	P4HA2	protein_coding	35.977	27.8332	50.316	38.0421
ENSG00000072694	FCGR2B	protein_coding	0	0	0.0174389	0.00581297
ENSG00000072736	NFATC3	protein_coding	4.74221	5.88174	5.2418	5.28858
ENSG00000072756	TRNT1	protein_coding	7.83695	7.7326	9.98147	8.51701
ENSG00000072778	ACADVL	protein_coding	62.6085	47.0448	47.3782	52.3438
ENSG00000072786	STK10	protein_coding	5.30575	8.83118	7.07225	7.06973
ENSG00000072803	FBXW11	protein_coding	11.1254	14.8136	13.6901	13.2097
ENSG00000072818	ACAP1	protein_coding	0.053339	0.0107874	0.0568415	0.0403226
ENSG00000072832	CRMP1	protein_coding	0.169942	1.59475	2.256	1.34023
ENSG00000072840	EVC	protein_coding	13.9409	16.0936	13.1682	14.4009
ENSG00000072849	DERL2	protein_coding	4.47833	4.51288	5.07672	4.68931
ENSG00000072858	SIDT1	protein_coding	0	0	0.0224293	0.00747644
ENSG00000072864	NDE1	protein_coding	8.18591	10.7349	8.11814	9.01297
ENSG00000072952	MRVI1	protein_coding	0.128516	0.0519828	0.0860859	0.0888615
ENSG00000072954	TMEM38A	protein_coding	1.18551	1.1988	1.58421	1.32284
ENSG00000072958	AP1M1	protein_coding	6.04581	7.15808	6.39879	6.53423
ENSG00000073008	PVR	protein_coding	20.2751	21.5432	24.6931	22.1705
ENSG00000073050	XRCC1	protein_coding	3.60468	4.4667	3.48425	3.85188
ENSG00000073060	SCARB1	protein_coding	5.43299	8.26285	8.00251	7.23278
ENSG00000073067	CYP2W1	protein_coding	0.035686	0.0866067	0.021731	0.0480079
ENSG00000073111	MCM2	protein_coding	8.68045	13.6689	13.5468	11.9654
ENSG00000073146	MOV10L1	protein_coding	0.0432002	0	0	0.0144001
ENSG00000073150	PANX2	protein_coding	11.4844	15.7165	9.22745	12.1428
ENSG00000073169	SELO	protein_coding	26.8855	26.9668	28.7912	27.5479
ENSG00000073282	TP63	protein_coding	2.82773	0.365149	0.784174	1.32568
ENSG00000073331	ALPK1	protein_coding	2.90649	3.95558	3.56427	3.47545
ENSG00000073350	LLGL2	protein_coding	0.450431	0.607309	0.480009	0.512583
ENSG00000073417	PDE8A	protein_coding	6.27423	5.16703	5.47889	5.64005
ENSG00000073464	CLCN4	protein_coding	1.61795	2.14608	1.935	1.89968
ENSG00000073536	NLE1	protein_coding	2.4454	2.43252	2.45982	2.44592
ENSG00000073578	SDHA	protein_coding	7.30699	6.62736	6.60611	6.84682
ENSG00000073584	SMARCE1	protein_coding	2.80118	2.70186	2.89218	2.79841
ENSG00000073598	FNDC8	protein_coding	0	0	0	0
ENSG00000073605	GSDMB	protein_coding	1.35741	0.867642	0.938854	1.05464
ENSG00000073614	KDM5A	protein_coding	8.79547	6.89706	6.89412	7.52888
ENSG00000073670	ADAM11	protein_coding	0.082983	0.318871	0.416894	0.272916
ENSG00000073711	PPP2R3A	protein_coding	18.1954	15.9351	15.0477	16.3927
ENSG00000073712	FERMT2	protein_coding	10.3609	7.75136	8.55396	8.88872
ENSG00000073734	ABCB11	protein_coding	0.0576338	0.0310827	0	0.0295722
ENSG00000073737	DHRS9	protein_coding	0.0263886	0	0.0160694	0.0141526
ENSG00000073754	CD5L	protein_coding	0.040292	0.0325951	0	0.0242957
ENSG00000073756	PTGS2	protein_coding	0.056343	0.0455799	0.0457469	0.0492233
ENSG00000073792	IGF2BP2	protein_coding	12.5395	16.146	12.9556	13.8803
ENSG00000073803	MAP3K13	protein_coding	2.53998	2.39089	2.22938	2.38675
ENSG00000073849	ST6GAL1	protein_coding	4.81215	2.05579	2.37063	3.07952
ENSG00000073861	TBX21	protein_coding	0.757132	0.1225	0.48411	0.45458
ENSG00000073905	VDAC1P1	processed_pseudogene	8.51872	12.9332	14.4965	11.9828
ENSG00000073910	FRY	protein_coding	0.0375407	0.082431	0.0979733	0.0726483
ENSG00000073921	PICALM	protein_coding	11.4005	13.9301	11.395	12.2419
ENSG00000073969	NSF	protein_coding	10.9535	10.4126	11.8112	11.0591
ENSG00000074047	GLI2	protein_coding	0.053447	0.0756649	0.09764	0.075584
ENSG00000074054	CLASP1	protein_coding	5.10181	6.90765	6.20261	6.07069
ENSG00000074071	MRPS34	protein_coding	42.3973	53.1257	58.3375	51.2869
ENSG00000074181	NOTCH3	protein_coding	2.65459	3.04227	1.87952	2.52546
ENSG00000074201	CLNS1A	protein_coding	14.266	17.0149	18.6344	16.6384
ENSG00000074211	PPP2R2C	protein_coding	0.096827	0.661455	0.471704	0.409995
ENSG00000074219	TEAD2	protein_coding	7.77046	9.26794	8.00772	8.34871
ENSG00000074266	EED	protein_coding	0.987315	1.51755	1.36564	1.29017
ENSG00000074276	CDHR2	protein_coding	0.0370072	0.0149689	0	0.0173253
ENSG00000074317	SNCB	protein_coding	0	0	0	0
ENSG00000074319	TSG101	protein_coding	8.14547	9.23774	7.29903	8.22741
ENSG00000074356	C17orf85	protein_coding	5.39095	4.67477	5.50885	5.19152
ENSG00000074370	ATP2A3	protein_coding	0.0143562	0.255502	0.07868	0.116179
ENSG00000074410	CA12	protein_coding	0.297697	4.36775	1.67275	2.11273
ENSG00000074416	MGLL	protein_coding	0.127345	0.015849	0.113338	0.0855109
ENSG00000074527	NTN4	protein_coding	5.53457	2.11375	2.05399	3.2341
ENSG00000074582	BCS1L	protein_coding	3.07502	4.61984	5.92079	4.53855
ENSG00000074590	NUAK1	protein_coding	0.550703	0.765352	0.62771	0.647922
ENSG00000074603	DPP8	protein_coding	3.95402	3.74748	3.39926	3.70026
ENSG00000074621	SLC24A1	protein_coding	1.08936	0.995822	1.01495	1.03338
ENSG00000074657	ZNF532	protein_coding	4.17324	2.69949	2.87913	3.25062
ENSG00000074660	SCARF1	protein_coding	1.83513	0.661599	1.17824	1.22499
ENSG00000074695	LMAN1	protein_coding	20.429	17.2599	16.8304	18.1731
ENSG00000074696	PTPLAD1	protein_coding	21.4312	24.8384	25.3539	23.8745
ENSG00000074706	IPCEF1	protein_coding	0.0700664	0.12281	0.0426671	0.0785146
ENSG00000074755	ZZEF1	protein_coding	2.26857	2.68727	2.25055	2.40213
ENSG00000074771	NOX3	protein_coding	0	0	0	0
ENSG00000074800	ENO1	protein_coding	183.088	281.138	249.627	237.951
ENSG00000074803	SLC12A1	protein_coding	0	0.0064166	0	0.00213887
ENSG00000074842	MYDGF	protein_coding	54.4323	47.6123	48.481	50.1752
ENSG00000074855	ANO8	protein_coding	3.00111	1.97762	1.52496	2.1679
ENSG00000074935	TUBE1	protein_coding	2.98021	3.50155	3.05924	3.18033
ENSG00000074964	ARHGEF10L	protein_coding	4.41807	3.80963	2.68268	3.63679
ENSG00000074966	TXK	protein_coding	0.57003	0.691706	0.642173	0.634636
ENSG00000075035	WSCD2	protein_coding	0	0	0	0
ENSG00000075043	KCNQ2	protein_coding	0	0	0.0144682	0.00482274
ENSG00000075073	TACR2	protein_coding	1.24084	0.390369	0.356817	0.662676
ENSG00000075089	ACTR6	protein_coding	4.0486	4.47191	5.00982	4.51011
ENSG00000075131	TIPIN	protein_coding	1.6882	2.44083	2.9966	2.37521
ENSG00000075142	SRI	protein_coding	16.2788	21.5957	22.4429	20.1058
ENSG00000075151	EIF4G3	protein_coding	13.5421	10.036	9.9551	11.1777
ENSG00000075188	NUP37	protein_coding	3.82566	7.12962	5.29778	5.41769
ENSG00000075213	SEMA3A	protein_coding	41.4794	30.7195	25.9727	32.7239
ENSG00000075218	GTSE1	protein_coding	13.3669	17.06	13.2254	14.5508
ENSG00000075223	SEMA3C	protein_coding	9.50418	17.4846	12.1328	13.0405
ENSG00000075234	TTC38	protein_coding	6.77599	6.64502	5.97886	6.46662
ENSG00000075239	ACAT1	protein_coding	6.53925	10.3364	11.2988	9.39148
ENSG00000075240	GRAMD4	protein_coding	9.09555	5.17849	5.02065	6.43156
ENSG00000075275	CELSR1	protein_coding	9.4738	3.61322	2.46574	5.18426
ENSG00000075290	WNT8B	protein_coding	0.0468547	0	0	0.0156182
ENSG00000075292	ZNF638	protein_coding	13.9256	14.1174	14.4576	14.1669
ENSG00000075303	SLC25A40	protein_coding	7.22557	8.19284	6.38062	7.26634
ENSG00000075336	TIMM21	protein_coding	2.54613	3.84281	4.57042	3.65312
ENSG00000075340	ADD2	protein_coding	0.046851	2.79837	2.03514	1.62679
ENSG00000075388	FGF4	protein_coding	0	0	0	0
ENSG00000075391	RASAL2	protein_coding	8.65351	5.84784	5.94188	6.81441
ENSG00000075399	VPS9D1	protein_coding	5.97554	4.1101	3.11145	4.39903
ENSG00000075407	ZNF37A	protein_coding	6.2298	6.23729	7.76884	6.74531
ENSG00000075413	MARK3	protein_coding	7.10096	8.44564	7.84852	7.79838
ENSG00000075415	SLC25A3	protein_coding	10.3451	12.8323	13.6154	12.2643
ENSG00000075420	FNDC3B	protein_coding	9.00085	5.99647	5.46292	6.82008
ENSG00000075426	FOSL2	protein_coding	71.7187	47.191	48.0262	55.6453
ENSG00000075429	CACNG5	protein_coding	0	0	0.045965	0.0153217
ENSG00000075461	CACNG4	protein_coding	6.61666	1.77633	3.61917	4.00406
ENSG00000075539	FRYL	protein_coding	7.29967	9.52598	9.31522	8.71362
ENSG00000075568	TMEM131	protein_coding	6.21102	8.86538	8.00529	7.6939
ENSG00000075618	FSCN1	protein_coding	16.5107	18.1053	14.2326	16.2829
ENSG00000075624	ACTB	protein_coding	168.738	254.666	220.46	214.622
ENSG00000075643	MOCOS	protein_coding	3.65516	4.15498	4.31732	4.04249
ENSG00000075651	PLD1	protein_coding	2.31636	2.72054	1.82763	2.28818
ENSG00000075673	ATP12A	protein_coding	0.0222776	0	0.027132	0.0164699
ENSG00000075702	WDR62	protein_coding	7.93682	16.2564	12.502	12.2318
ENSG00000075711	DLG1	protein_coding	21.1389	14.6994	14.6254	16.8213
ENSG00000075785	RAB7A	protein_coding	38.9346	39.8942	37.5489	38.7925
ENSG00000075790	BCAP29	protein_coding	23.7008	17.4311	19.0476	20.0598
ENSG00000075826	SEC31B	protein_coding	2.65531	1.37154	1.39681	1.80789
ENSG00000075856	SART3	protein_coding	13.1879	12.2101	12.5311	12.643
ENSG00000075884	ARHGAP15	protein_coding	0.0127802	0.0103388	0	0.00770634
ENSG00000075886	TUBA3D	protein_coding	0	0	0	0
ENSG00000075891	PAX2	protein_coding	0	0	0	0
ENSG00000075914	EXOSC7	protein_coding	2.74015	5.11823	5.60275	4.48704
ENSG00000075945	KIFAP3	protein_coding	6.85822	7.55828	7.46896	7.29516
ENSG00000075975	MKRN2	protein_coding	16.018	19.9009	20.0162	18.645
ENSG00000076003	MCM6	protein_coding	7.68973	18.2346	16.2723	14.0655
ENSG00000076043	REXO2	protein_coding	5.83203	8.48364	8.91113	7.74227
ENSG00000076053	RBM7	protein_coding	5.40907	4.98494	5.38023	5.25808
ENSG00000076067	RBMS2	protein_coding	3.98976	2.31841	2.69648	3.00155
ENSG00000076108	BAZ2A	protein_coding	11.6831	8.87935	7.3628	9.30841
ENSG00000076201	PTPN23	protein_coding	10.1919	8.84724	6.49854	8.51255
ENSG00000076242	MLH1	protein_coding	9.75003	11.3099	9.02537	10.0284
ENSG00000076248	UNG	protein_coding	37.7402	45.5934	43.1939	42.1758
ENSG00000076258	FMO4	protein_coding	1.69057	2.19455	1.96318	1.94943
ENSG00000076321	KLHL20	protein_coding	4.35002	3.72604	3.79636	3.95747
ENSG00000076344	RGS11	protein_coding	0.206247	0.116793	0.0627971	0.128612
ENSG00000076351	SLC46A1	protein_coding	1.46454	1.03156	1.43001	1.3087
ENSG00000076356	PLXNA2	protein_coding	16.5802	2.84059	3.00841	7.47641
ENSG00000076382	SPAG5	protein_coding	10.1814	29.1569	23.5777	20.972
ENSG00000076513	ANKRD13A	protein_coding	15.2946	19.5178	20.2917	18.368
ENSG00000076554	TPD52	protein_coding	10.1972	9.98438	10.1429	10.1082
ENSG00000076555	ACACB	protein_coding	1.00288	0.938235	0.432062	0.791057
ENSG00000076604	TRAF4	protein_coding	2.38996	3.15267	3.71053	3.08439
ENSG00000076641	PAG1	protein_coding	26.4562	8.62774	9.24976	14.7779
ENSG00000076650	GPATCH1	protein_coding	5.68871	6.5641	5.3305	5.8611
ENSG00000076662	ICAM3	protein_coding	1.24116	2.19808	1.81802	1.75242
ENSG00000076685	NT5C2	protein_coding	12.5904	12.8868	14.5508	13.3427
ENSG00000076706	MCAM	protein_coding	11.5463	12.954	18.9338	14.478
ENSG00000076716	GPC4	protein_coding	1.33672	0.645593	1.5308	1.17104
ENSG00000076770	MBNL3	protein_coding	3.5449	3.03834	2.90952	3.16426
ENSG00000076826	CAMSAP3	protein_coding	0.0408155	0.0495278	0.124273	0.0715389
ENSG00000076864	RAP1GAP	protein_coding	0.601825	0.862435	1.00521	0.823156
ENSG00000076924	XAB2	protein_coding	2.7741	2.99794	2.96594	2.91266
ENSG00000076928	ARHGEF1	protein_coding	5.38558	6.6186	5.15658	5.72025
ENSG00000076944	STXBP2	protein_coding	5.66874	7.34265	4.83877	5.95005
ENSG00000076984	MAP2K7	protein_coding	7.23186	5.53917	5.55166	6.10756
ENSG00000077009	NMRK2	protein_coding	0.0867285	0	0	0.0289095
ENSG00000077044	DGKD	protein_coding	21.663	23.9317	20.2347	21.9431
ENSG00000077063	CTTNBP2	protein_coding	0	0.0796552	0.0171315	0.0322622
ENSG00000077080	ACTL6B	protein_coding	0	0	0	0
ENSG00000077092	RARB	protein_coding	0	0	0	0
ENSG00000077097	TOP2B	protein_coding	8.30101	7.90733	7.36801	7.85878
ENSG00000077147	TM9SF3	protein_coding	19.387	19.1812	21.641	20.0697
ENSG00000077150	NFKB2	protein_coding	6.99586	6.99843	10.0658	8.02001
ENSG00000077152	UBE2T	protein_coding	18.8623	49.1596	44.7	37.574
ENSG00000077157	PPP1R12B	protein_coding	3.02639	1.55903	1.56185	2.04909
ENSG00000077232	DNAJC10	protein_coding	5.68099	9.01546	8.80185	7.83277
ENSG00000077235	GTF3C1	protein_coding	11.9396	11.2443	10.1163	11.1001
ENSG00000077238	IL4R	protein_coding	7.975	6.08483	6.23663	6.76548
ENSG00000077254	USP33	protein_coding	22.4291	18.6768	17.2558	19.4539
ENSG00000077264	PAK3	protein_coding	0.122635	0.0992083	0.160847	0.127563
ENSG00000077274	CAPN6	protein_coding	0.0277346	0	0.0675562	0.0317636
ENSG00000077279	DCX	protein_coding	0	0	0	0
ENSG00000077312	SNRPA	protein_coding	4.77811	6.06928	6.68706	5.84482
ENSG00000077327	SPAG6	protein_coding	3.10594	2.30666	2.65101	2.68787
ENSG00000077348	EXOSC5	protein_coding	10.1085	14.1492	15.9155	13.3911
ENSG00000077380	DYNC1I2	protein_coding	7.56669	12.6858	11.0637	10.4387
ENSG00000077420	APBB1IP	protein_coding	0	0	0	0
ENSG00000077454	LRCH4	protein_coding	6.71485	5.29163	4.42389	5.47679
ENSG00000077458	FAM76B	protein_coding	3.89801	4.69032	3.60045	4.06293
ENSG00000077463	SIRT6	protein_coding	4.54486	4.02134	4.1514	4.2392
ENSG00000077498	TYR	protein_coding	0	0	0	0
ENSG00000077514	POLD3	protein_coding	6.37796	8.41521	8.55545	7.78287
ENSG00000077522	ACTN2	protein_coding	0	0.0144762	0.0108969	0.00845772
ENSG00000077549	CAPZB	protein_coding	16.6864	21.0888	18.9267	18.9006
ENSG00000077585	GPR137B	protein_coding	0.257143	0.0693404	0	0.108828
ENSG00000077616	NAALAD2	protein_coding	0	0	0	0
ENSG00000077684	JADE1	protein_coding	39.9774	17.7487	15.2284	24.3182
ENSG00000077713	SLC25A43	protein_coding	43.8398	46.6443	42.0177	44.1673
ENSG00000077721	UBE2A	protein_coding	43.2538	43.9789	40.2599	42.4976
ENSG00000077782	FGFR1	protein_coding	11.3078	8.22726	8.72723	9.42078
ENSG00000077800	FKBP6	protein_coding	0	0	0.0244067	0.00813556
ENSG00000077935	SMC1B	protein_coding	0.0698028	0.0941141	0.113351	0.0924226
ENSG00000077942	FBLN1	protein_coding	1.48547	1.97663	1.21738	1.55982
ENSG00000077943	ITGA8	protein_coding	0.0262904	0	0	0.00876348
ENSG00000077984	CST7	protein_coding	0.106406	0	0	0.0354685
ENSG00000078018	MAP2	protein_coding	0.97596	0.948813	1.57962	1.16813
ENSG00000078043	PIAS2	protein_coding	1.7132	1.76155	1.1895	1.55475
ENSG00000078053	AMPH	protein_coding	0	0	0	0
ENSG00000078061	ARAF	protein_coding	25.922	21.6495	22.1437	23.2384
ENSG00000078070	MCCC1	protein_coding	2.81688	2.89015	3.69566	3.13423
ENSG00000078081	LAMP3	protein_coding	0.129661	0.797178	0.836946	0.587928
ENSG00000078098	FAP	protein_coding	0.0282614	0.0228626	0.0172098	0.0227779
ENSG00000078114	NEBL	protein_coding	6.94729	2.58445	1.88809	3.80661
ENSG00000078124	ACER3	protein_coding	4.11442	7.77587	7.55928	6.48319
ENSG00000078140	UBE2K	protein_coding	12.1881	14.5607	14.7634	13.8374
ENSG00000078142	PIK3C3	protein_coding	1.27754	0.880578	0.773991	0.977369
ENSG00000078177	N4BP2	protein_coding	3.02858	4.47681	4.71787	4.07442
ENSG00000078237	C12orf5	protein_coding	3.40441	11.7313	11.163	8.76623
ENSG00000078246	TULP3	protein_coding	16.021	16.8361	12.1051	14.9874
ENSG00000078269	SYNJ2	protein_coding	20.8667	18.5266	15.1243	18.1725
ENSG00000078295	ADCY2	protein_coding	0	0	0	0
ENSG00000078304	PPP2R5C	protein_coding	6.2952	8.12916	7.47716	7.30051
ENSG00000078319	PMS2P1	unprocessed_pseudogene	10.4265	7.74464	5.368	7.84639
ENSG00000078328	RBFOX1	protein_coding	0.0120488	0	0	0.00401628
ENSG00000078369	GNB1	protein_coding	51.0438	53.6559	47.8456	50.8485
ENSG00000078399	HOXA9	protein_coding	0.0653398	0	0	0.0217799
ENSG00000078401	EDN1	protein_coding	0.0486754	0.118131	0.237128	0.134645
ENSG00000078403	MLLT10	protein_coding	7.73555	8.86624	8.64632	8.41604
ENSG00000078487	ZCWPW1	protein_coding	3.28068	1.18222	1.5619	2.00827
ENSG00000078549	ADCYAP1R1	protein_coding	0.115875	0.0117174	0.0882028	0.0719317
ENSG00000078579	FGF20	protein_coding	0	0	0.142797	0.0475988
ENSG00000078589	P2RY10	protein_coding	0.274424	0.399601	2.27271	0.982244
ENSG00000078596	ITM2A	protein_coding	0.82022	0.156126	2.9087	1.29502
ENSG00000078618	NRD1	protein_coding	12.2144	15.7436	16.4685	14.8088
ENSG00000078668	VDAC3	protein_coding	11.5308	14.7058	15.1753	13.804
ENSG00000078674	PCM1	protein_coding	9.9745	5.75809	6.06982	7.26747
ENSG00000078687	TNRC6C	protein_coding	7.73187	4.55359	3.78192	5.3558
ENSG00000078699	CBFA2T2	protein_coding	6.46669	4.02934	3.91879	4.80494
ENSG00000078725	BRINP1	protein_coding	0	0.0205003	0	0.00683342
ENSG00000078747	ITCH	protein_coding	14.6372	14.303	13.0265	13.9889
ENSG00000078795	PKD2L2	protein_coding	0	0	0	0
ENSG00000078804	TP53INP2	protein_coding	0.889397	1.91235	1.49653	1.43276
ENSG00000078808	SDF4	protein_coding	35.2833	30.7532	28.0762	31.3709
ENSG00000078814	MYH7B	protein_coding	0	0	0	0
ENSG00000078898	BPIFB2	protein_coding	0	0	0	0
ENSG00000078900	TP73	protein_coding	0.4097	0.153881	0.0178205	0.1938
ENSG00000078902	TOLLIP	protein_coding	10.1885	6.5429	6.99996	7.91044
ENSG00000078967	UBE2D4	protein_coding	4.66125	3.65192	3.81021	4.04113
ENSG00000079101	CLUL1	protein_coding	0	0	0.0470048	0.0156683
ENSG00000079102	RUNX1T1	protein_coding	0	0	0	0
ENSG00000079112	CDH17	protein_coding	2.94259	0.779808	1.03497	1.58579
ENSG00000079134	THOC1	protein_coding	2.23515	1.65996	1.73298	1.87603
ENSG00000079150	FKBP7	protein_coding	7.51817	8.73311	6.39775	7.54968
ENSG00000079156	OSBPL6	protein_coding	3.29118	4.82634	5.23185	4.44979
ENSG00000079215	SLC1A3	protein_coding	0.0157952	0	0	0.00526508
ENSG00000079246	XRCC5	protein_coding	26.8632	59.3038	57.6238	47.9302
ENSG00000079257	LXN	protein_coding	3.2898	4.36462	2.24373	3.29938
ENSG00000079263	SP140	protein_coding	0.265919	0.487606	0.593749	0.449091
ENSG00000079277	MKNK1	protein_coding	3.99753	4.32507	4.49524	4.27261
ENSG00000079308	TNS1	protein_coding	0.469563	0.0256664	0.115922	0.203717
ENSG00000079313	REXO1	protein_coding	4.24456	6.4825	5.80695	5.51133
ENSG00000079332	SAR1A	protein_coding	24.5747	15.8625	23.3493	21.2622
ENSG00000079335	CDC14A	protein_coding	1.18676	1.12252	1.15628	1.15519
ENSG00000079337	RAPGEF3	protein_coding	0.832138	0.339988	0.429954	0.534027
ENSG00000079385	CEACAM1	protein_coding	0.591163	0.260855	0.458169	0.436729
ENSG00000079387	SENP1	protein_coding	4.69664	6.13466	6.94578	5.92569
ENSG00000079393	DUSP13	protein_coding	0.84183	0.40861	0.563897	0.604779
ENSG00000079432	CIC	protein_coding	6.16007	6.02045	4.8429	5.67447
ENSG00000079435	LIPE	protein_coding	0.2281	0.738104	0.636632	0.534278
ENSG00000079459	FDFT1	protein_coding	13.9248	16.9125	17.4455	16.0943
ENSG00000079462	PAFAH1B3	protein_coding	7.95005	13.2012	13.5468	11.566
ENSG00000079482	OPHN1	protein_coding	10.8415	14.1048	6.90969	10.6186
ENSG00000079557	AFM	protein_coding	0	0.0356745	0	0.0118915
ENSG00000079616	KIF22	protein_coding	21.3199	31.004	28.7605	27.0281
ENSG00000079689	SCGN	protein_coding	0	0	0	0
ENSG00000079691	LRRC16A	protein_coding	0.645915	2.41075	0.867116	1.30793
ENSG00000079739	PGM1	protein_coding	6.6294	9.29717	7.58777	7.83811
ENSG00000079785	DDX1	protein_coding	15.8517	25.0415	28.2042	23.0325
ENSG00000079805	DNM2	protein_coding	4.23271	5.19874	4.48264	4.63803
ENSG00000079819	EPB41L2	protein_coding	7.22357	9.40611	7.60382	8.07783
ENSG00000079841	RIMS1	protein_coding	0	0	0	0
ENSG00000079931	MOXD1	protein_coding	22.1546	5.45991	6.47799	11.3642
ENSG00000079950	STX7	protein_coding	3.47229	4.28919	3.75821	3.8399
ENSG00000079974	RABL2B	protein_coding	8.47963	6.98252	6.45718	7.30644
ENSG00000079999	KEAP1	protein_coding	15.9184	17.3261	14.8527	16.0324
ENSG00000080007	DDX43	protein_coding	0	0	0	0
ENSG00000080031	PTPRH	protein_coding	7.1302	5.65756	3.71771	5.50182
ENSG00000080166	DCT	protein_coding	0.0393572	0.191033	0.0718999	0.100763
ENSG00000080189	SLC35C2	protein_coding	7.89552	5.75371	6.32465	6.65796
ENSG00000080200	CRYBG3	protein_coding	10.5304	12.2692	11.612	11.4705
ENSG00000080224	EPHA6	protein_coding	0.440439	0.496278	0.191576	0.376098
ENSG00000080293	SCTR	protein_coding	0	0	0	0
ENSG00000080298	RFX3	protein_coding	0.903718	0.444383	0.480182	0.609428
ENSG00000080345	RIF1	protein_coding	7.32673	12.3081	11.5239	10.3863
ENSG00000080371	RAB21	protein_coding	3.85684	3.24487	2.93109	3.34426
ENSG00000080493	SLC4A4	protein_coding	8.29673	1.08193	1.13154	3.5034
ENSG00000080503	SMARCA2	protein_coding	0.572874	1.41238	0.747541	0.910933
ENSG00000080511	RDH8	protein_coding	0	0	0	0
ENSG00000080546	SESN1	protein_coding	1.89373	1.31312	1.3297	1.51218
ENSG00000080561	MID2	protein_coding	4.63313	1.52507	2.58786	2.91535
ENSG00000080572	PIH1D3	protein_coding	0	0	0.0936201	0.0312067
ENSG00000080573	COL5A3	protein_coding	0.0146603	0.0237196	0.0535646	0.0306481
ENSG00000080603	SRCAP	protein_coding	7.90749	6.61209	5.42756	6.64905
ENSG00000080608	KIAA0020	protein_coding	4.93506	8.93098	10.1955	8.0205
ENSG00000080618	CPB2	protein_coding	0	0	0	0
ENSG00000080644	CHRNA3	protein_coding	0.103838	0	0.0505856	0.0514744
ENSG00000080709	KCNN2	protein_coding	0	0	0	0
ENSG00000080802	CNOT4	protein_coding	2.74292	2.43626	2.47102	2.55007
ENSG00000080815	PSEN1	protein_coding	17.0715	12.7641	13.1098	14.3151
ENSG00000080819	CPOX	protein_coding	32.8508	22.6447	23.5057	26.3337
ENSG00000080822	CLDND1	protein_coding	44.8598	36.72	36.8815	39.4871
ENSG00000080823	MOK	protein_coding	3.9784	1.9325	1.86484	2.59192
ENSG00000080824	HSP90AA1	protein_coding	155.413	239.947	238.067	211.142
ENSG00000080839	RBL1	protein_coding	5.61766	8.49745	6.79116	6.96875
ENSG00000080845	DLGAP4	protein_coding	11.1466	8.02448	6.87002	8.68037
ENSG00000080854	IGSF9B	protein_coding	1.11806	0.194811	0.398033	0.570302
ENSG00000080910	CFHR2	protein_coding	0.091037	0	0	0.0303457
ENSG00000080947	CROCCP3	transcribed_unprocessed_pseudogene	2.10609	2.65552	1.80435	2.18866
ENSG00000080986	NDC80	protein_coding	5.69004	12.6529	8.67076	9.00457
ENSG00000081014	AP4E1	protein_coding	3.83242	4.20991	4.02062	4.02098
ENSG00000081019	RSBN1	protein_coding	4.10689	2.72363	2.99577	3.27543
ENSG00000081026	MAGI3	protein_coding	8.20207	8.22065	6.31332	7.57868
ENSG00000081041	CXCL2	protein_coding	15.3054	11.4743	45.9182	24.2326
ENSG00000081051	AFP	protein_coding	1.73076	1.12994	1.29433	1.38501
ENSG00000081052	COL4A4	protein_coding	0.110008	0.186077	0.146159	0.147415
ENSG00000081059	TCF7	protein_coding	0.619527	0.970538	0.461098	0.683721
ENSG00000081087	OSTM1	protein_coding	5.59364	7.66709	8.17048	7.14374
ENSG00000081138	CDH7	protein_coding	0	0	0.00829344	0.00276448
ENSG00000081148	IMPG2	protein_coding	0.32048	0.211248	0.173473	0.235067
ENSG00000081154	PCNP	protein_coding	42.6518	37.2396	38.8136	39.5683
ENSG00000081177	EXD2	protein_coding	3.96587	3.51504	4.13729	3.87273
ENSG00000081181	ARG2	protein_coding	0.327402	0.463502	0.647958	0.479621
ENSG00000081189	MEF2C	protein_coding	1.61912	0.509373	0.150633	0.759707
ENSG00000081237	PTPRC	protein_coding	0.130036	0.00956319	0.021596	0.0537316
ENSG00000081248	CACNA1S	protein_coding	0	0	0	0
ENSG00000081277	PKP1	protein_coding	6.40489	6.71516	4.84138	5.98714
ENSG00000081307	UBA5	protein_coding	8.23314	6.88317	7.05256	7.38962
ENSG00000081320	STK17B	protein_coding	9.08361	13.7356	12.4733	11.7642
ENSG00000081377	CDC14B	protein_coding	4.34155	5.2262	3.15067	4.23947
ENSG00000081386	ZNF510	protein_coding	4.86346	4.47521	4.80371	4.71413
ENSG00000081479	LRP2	protein_coding	0	0.0344634	0.0111181	0.0151938
ENSG00000081665	ZNF506	protein_coding	8.83252	7.5734	6.39557	7.6005
ENSG00000081692	JMJD4	protein_coding	4.21973	4.69375	5.04146	4.65165
ENSG00000081721	DUSP12	protein_coding	8.87357	11.222	11.8331	10.6429
ENSG00000081760	AACS	protein_coding	3.99665	3.91961	3.27623	3.73083
ENSG00000081791	KIAA0141	protein_coding	6.48041	9.38613	9.82578	8.56411
ENSG00000081800	SLC13A1	protein_coding	0	0	0.013649	0.00454965
ENSG00000081803	CADPS2	protein_coding	8.2737	7.46208	6.60385	7.44654
ENSG00000081818	PCDHB4	protein_coding	0.23284	0.313935	0.22056	0.255779
ENSG00000081842	PCDHA6	protein_coding	0.209758	0.143582	0.17686	0.176733
ENSG00000081853	PCDHGA2	protein_coding	17.6163	14.7154	13.1293	15.1536
ENSG00000081870	HSPB11	protein_coding	8.04256	13.3587	9.05019	10.1505
ENSG00000081913	PHLPP1	protein_coding	1.42883	0.68302	0.613016	0.908288
ENSG00000081923	ATP8B1	protein_coding	1.93392	0.818346	0.824364	1.19221
ENSG00000081985	IL12RB2	protein_coding	0.0954955	0.984977	1.42473	0.835066
ENSG00000082014	SMARCD3	protein_coding	0.989952	1.49388	2.71275	1.73219
ENSG00000082068	WDR70	protein_coding	1.60266	1.26239	1.34406	1.40304
ENSG00000082074	FYB	protein_coding	0.0648899	0.0918647	0.0592723	0.072009
ENSG00000082126	MPP4	protein_coding	0	0	0.012238	0.00407935
ENSG00000082146	STRADB	protein_coding	4.39538	7.55594	7.26765	6.40632
ENSG00000082153	BZW1	protein_coding	31.9946	65.3953	61.5721	52.9874
ENSG00000082175	PGR	protein_coding	0.0129305	0	0.00787405	0.00693485
ENSG00000082196	C1QTNF3	protein_coding	0.913195	0.604431	0.454984	0.657537
ENSG00000082212	ME2	protein_coding	1.0569	2.67614	2.67737	2.1368
ENSG00000082213	C5orf22	protein_coding	2.96492	5.20002	4.00097	4.0553
ENSG00000082258	CCNT2	protein_coding	5.68832	7.09647	7.42551	6.73677
ENSG00000082269	FAM135A	protein_coding	0.785004	1.07353	1.20645	1.02166
ENSG00000082293	COL19A1	protein_coding	0	0	0.0141605	0.00472018
ENSG00000082397	EPB41L3	protein_coding	16.9379	16.1605	15.6412	16.2466
ENSG00000082438	COBLL1	protein_coding	1.9932	1.94798	1.78206	1.90774
ENSG00000082458	DLG3	protein_coding	8.27587	6.41938	6.76044	7.1519
ENSG00000082482	KCNK2	protein_coding	0	0	0	0
ENSG00000082497	SERTAD4	protein_coding	0	0	0.0110225	0.00367417
ENSG00000082512	TRAF5	protein_coding	3.63055	3.43391	3.36634	3.47693
ENSG00000082515	MRPL22	protein_coding	2.04791	4.43813	5.25145	3.9125
ENSG00000082516	GEMIN5	protein_coding	5.12604	12.7387	15.9496	11.2715
ENSG00000082556	OPRK1	protein_coding	0.0172459	0	0	0.00574864
ENSG00000082641	NFE2L1	protein_coding	67.4608	43.222	42.5907	51.0912
ENSG00000082684	SEMA5B	protein_coding	0.0635972	0.0900345	0.0677733	0.0738016
ENSG00000082701	GSK3B	protein_coding	9.41861	7.90936	7.51182	8.27993
ENSG00000082781	ITGB5	protein_coding	26.1706	28.5967	20.7223	25.1632
ENSG00000082805	ERC1	protein_coding	15.4263	11.4701	10.4217	12.4394
ENSG00000082898	XPO1	protein_coding	16.7774	22.4338	20.6752	19.9621
ENSG00000082929	LINC01587	processed_transcript	0.255044	0.412647	0.15531	0.274334
ENSG00000082996	RNF13	protein_coding	25.8895	16.8476	16.3291	19.6887
ENSG00000083067	TRPM3	protein_coding	0	0	0	0
ENSG00000083093	PALB2	protein_coding	5.50341	8.46574	9.40652	7.79189
ENSG00000083097	DOPEY1	protein_coding	1.82251	1.44248	1.36778	1.54425
ENSG00000083099	LYRM2	protein_coding	4.56076	4.81483	4.99911	4.79157
ENSG00000083123	BCKDHB	protein_coding	3.498	3.62992	2.96747	3.36513
ENSG00000083168	KAT6A	protein_coding	5.13489	2.80309	3.57941	3.83913
ENSG00000083223	ZCCHC6	protein_coding	11.2428	10.9451	9.67648	10.6215
ENSG00000083290	ULK2	protein_coding	2.65414	2.35045	2.43049	2.47836
ENSG00000083307	GRHL2	protein_coding	0	0.0132101	0.0696074	0.0276059
ENSG00000083312	TNPO1	protein_coding	17.1855	15.6538	14.2034	15.6809
ENSG00000083444	PLOD1	protein_coding	40.9407	53.8104	32.5654	42.4388
ENSG00000083454	P2RX5	protein_coding	0.377879	0.897975	1.58201	0.952621
ENSG00000083457	ITGAE	protein_coding	1.05542	1.45508	1.39403	1.30151
ENSG00000083520	DIS3	protein_coding	6.06438	5.51915	5.06107	5.5482
ENSG00000083535	PIBF1	protein_coding	5.09561	6.45623	6.36181	5.97122
ENSG00000083544	TDRD3	protein_coding	1.64106	1.50379	1.66259	1.60248
ENSG00000083622	AC000111.6	antisense	0	0	0	0
ENSG00000083635	NUFIP1	protein_coding	1.61528	2.20078	2.24336	2.01981
ENSG00000083642	PDS5B	protein_coding	2.50913	2.44184	2.52224	2.49107
ENSG00000083720	OXCT1	protein_coding	5.28527	9.08571	9.55484	7.97527
ENSG00000083750	RRAGB	protein_coding	10.1681	7.2856	6.28032	7.91133
ENSG00000083782	EPYC	protein_coding	0	0	0	0
ENSG00000083799	CYLD	protein_coding	6.50089	5.53713	5.18217	5.74006
ENSG00000083807	SLC27A5	protein_coding	0.419258	0.887821	0.780941	0.696007
ENSG00000083812	ZNF324	protein_coding	3.73885	2.24726	2.48956	2.82522
ENSG00000083814	ZNF671	protein_coding	8.4052	7.66084	5.74962	7.27188
ENSG00000083817	ZNF416	protein_coding	6.10513	6.25174	6.23543	6.19743
ENSG00000083828	ZNF586	protein_coding	7.22227	5.81805	5.6361	6.22547
ENSG00000083838	ZNF446	protein_coding	2.75384	1.70742	1.50559	1.98895
ENSG00000083844	ZNF264	protein_coding	10.6443	6.26017	6.11641	7.67362
ENSG00000083845	RPS5	protein_coding	56.7971	56.925	62.5592	58.7604
ENSG00000083857	FAT1	protein_coding	9.12679	22.5904	11.5328	14.4166
ENSG00000083896	YTHDC1	protein_coding	6.48738	5.63516	5.63011	5.91755
ENSG00000083937	CHMP2B	protein_coding	12.0749	8.78887	8.82755	9.89712
ENSG00000084070	SMAP2	protein_coding	3.979	5.95275	5.11157	5.01444
ENSG00000084072	PPIE	protein_coding	3.44529	4.31462	4.36029	4.04007
ENSG00000084073	ZMPSTE24	protein_coding	29.1996	48.3638	56.8017	44.7884
ENSG00000084090	STARD7	protein_coding	50.8013	69.6433	78.4173	66.2873
ENSG00000084092	NOA1	protein_coding	6.51987	11.2286	10.8698	9.53941
ENSG00000084093	REST	protein_coding	10.188	8.99658	9.57496	9.58653
ENSG00000084110	HAL	protein_coding	0.0961496	0.0155564	0.0234202	0.0450421
ENSG00000084112	SSH1	protein_coding	18.5498	13.7562	12.4483	14.9181
ENSG00000084207	GSTP1	protein_coding	64.025	103.84	107.744	91.8697
ENSG00000084234	APLP2	protein_coding	163.902	96.8249	102.453	121.06
ENSG00000084444	KIAA1467	protein_coding	1.87535	1.43478	1.80594	1.70536
ENSG00000084453	SLCO1A2	protein_coding	0	0	0	0
ENSG00000084463	WBP11	protein_coding	10.0912	15.5287	13.798	13.1393
ENSG00000084623	EIF3I	protein_coding	34.3625	47.0111	53.2734	44.8824
ENSG00000084628	NKAIN1	protein_coding	0.861361	0.134003	0.484179	0.493181
ENSG00000084636	COL16A1	protein_coding	0.683273	0.898216	0.578612	0.720034
ENSG00000084652	TXLNA	protein_coding	33.5093	34.795	34.5406	34.2816
ENSG00000084674	APOB	protein_coding	0	0	0.00406394	0.00135465
ENSG00000084676	NCOA1	protein_coding	2.13206	2.86535	2.7502	2.58253
ENSG00000084693	AGBL5	protein_coding	2.67857	3.33367	2.6577	2.88998
ENSG00000084710	EFR3B	protein_coding	0.588641	1.37567	1.17778	1.04736
ENSG00000084731	KIF3C	protein_coding	1.82367	3.5007	3.29393	2.87277
ENSG00000084733	RAB10	protein_coding	17.1151	33.3795	28.5949	26.3632
ENSG00000084734	GCKR	protein_coding	0.220184	0.0763384	0.0766181	0.12438
ENSG00000084754	HADHA	protein_coding	25.8104	48.5026	46.8356	40.3829
ENSG00000084764	MAPRE3	protein_coding	2.26008	2.63836	2.87451	2.59098
ENSG00000084774	CAD	protein_coding	3.57195	6.55864	5.96734	5.36598
ENSG00000085063	CD59	protein_coding	318.117	189.572	170.16	225.95
ENSG00000085117	CD82	protein_coding	8.07963	9.02428	5.93088	7.67826
ENSG00000085185	BCORL1	protein_coding	3.78701	2.90339	3.13509	3.27516
ENSG00000085224	ATRX	protein_coding	28.0206	16.3635	19.0486	21.1442
ENSG00000085231	TAF9	protein_coding	4.89751	7.73875	8.89129	7.17585
ENSG00000085265	FCN1	protein_coding	0	0	0	0
ENSG00000085274	MYNN	protein_coding	32.0531	26.6426	28.5946	29.0968
ENSG00000085276	MECOM	protein_coding	2.67422	3.01641	2.12496	2.6052
ENSG00000085365	SCAMP1	protein_coding	13.1594	13.1071	14.0678	13.4448
ENSG00000085377	PREP	protein_coding	6.97067	11.874	10.4118	9.75213
ENSG00000085382	HACE1	protein_coding	0.739126	0.883899	0.606646	0.743223
ENSG00000085415	SEH1L	protein_coding	5.8821	7.28662	7.71003	6.95958
ENSG00000085433	WDR47	protein_coding	6.66725	6.91396	7.62959	7.07026
ENSG00000085449	WDFY1	protein_coding	10.6026	19.5925	15.1087	15.1013
ENSG00000085465	OVGP1	protein_coding	0.616796	1.15387	1.07985	0.95017
ENSG00000085491	SLC25A24	protein_coding	18.9512	27.7767	24.0194	23.5824
ENSG00000085511	MAP3K4	protein_coding	4.1572	4.40603	4.77467	4.44596
ENSG00000085514	PILRA	protein_coding	11.6914	9.85703	7.50999	9.68612
ENSG00000085552	IGSF9	protein_coding	0.134372	0.0362342	0.0454588	0.0720215
ENSG00000085563	ABCB1	protein_coding	0.0511318	0	0	0.0170439
ENSG00000085644	ZNF213	protein_coding	3.96259	3.25532	3.37636	3.53142
ENSG00000085662	AKR1B1	protein_coding	26.3075	41.8203	54.8268	40.9849
ENSG00000085719	CPNE3	protein_coding	31.8737	21.8724	23.9426	25.8962
ENSG00000085721	RRN3	protein_coding	20.7867	24.1355	27.7376	24.2199
ENSG00000085733	CTTN	protein_coding	57.1898	53.8567	49.8887	53.6451
ENSG00000085741	WNT11	protein_coding	0.041215	0.0333417	0.0501959	0.0415842
ENSG00000085760	MTIF2	protein_coding	10.7932	23.086	23.3253	19.0682
ENSG00000085788	DDHD2	protein_coding	9.76977	5.7759	6.58091	7.37553
ENSG00000085831	TTC39A	protein_coding	0.486224	0.470299	0.534244	0.496922
ENSG00000085832	EPS15	protein_coding	14.9367	15.1069	14.7249	14.9228
ENSG00000085840	ORC1	protein_coding	6.08099	15.5188	13.705	11.7683
ENSG00000085871	MGST2	protein_coding	6.03322	9.98782	7.4615	7.82751
ENSG00000085872	CHERP	protein_coding	10.7164	10.7646	10.7548	10.7453
ENSG00000085978	ATG16L1	protein_coding	16.381	29.191	30.8725	25.4815
ENSG00000085982	USP40	protein_coding	6.7086	8.26044	7.5454	7.50481
ENSG00000085998	POMGNT1	protein_coding	7.48805	7.19422	6.8252	7.16916
ENSG00000085999	RAD54L	protein_coding	2.89601	6.25574	5.15926	4.77033
ENSG00000086015	MAST2	protein_coding	24.2713	15.5595	13.1735	17.6681
ENSG00000086061	DNAJA1	protein_coding	10.8382	13.1956	17.3938	13.8092
ENSG00000086062	B4GALT1	protein_coding	18.5759	15.8441	17.5948	17.3383
ENSG00000086065	CHMP5	protein_coding	16.1478	20.968	20.4733	19.1964
ENSG00000086102	NFX1	protein_coding	6.11992	5.17486	6.07913	5.7913
ENSG00000086159	AQP6	protein_coding	0	0	0	0
ENSG00000086189	DIMT1	protein_coding	5.29749	6.9854	8.87127	7.05139
ENSG00000086200	IPO11	protein_coding	3.26795	4.49106	4.1239	3.96097
ENSG00000086205	FOLH1	protein_coding	0.0258779	0	0	0.00862597
ENSG00000086232	EIF2AK1	protein_coding	31.4702	28.9923	28.5123	29.6583
ENSG00000086288	NME8	protein_coding	0	0	0	0
ENSG00000086289	EPDR1	protein_coding	5.14826	10.2583	7.06962	7.49204
ENSG00000086300	SNX10	protein_coding	0	0.0682662	0.479614	0.182627
ENSG00000086475	SEPHS1	protein_coding	19.3435	27.0139	25.3719	23.9098
ENSG00000086504	MRPL28	protein_coding	16.9594	28.3717	23.0111	22.7807
ENSG00000086506	HBQ1	protein_coding	0.553865	1.34418	1.91124	1.26976
ENSG00000086544	ITPKC	protein_coding	14.0031	9.88548	11.0373	11.642
ENSG00000086548	CEACAM6	protein_coding	0.194542	0.0524597	0.631823	0.292942
ENSG00000086570	FAT2	protein_coding	0.00680726	0.0275344	0.00414529	0.012829
ENSG00000086589	RBM22	protein_coding	6.21391	9.78801	10.6018	8.8679
ENSG00000086598	TMED2	protein_coding	156.549	167.234	162.938	162.24
ENSG00000086619	ERO1LB	protein_coding	0.110752	0.0298651	0.146126	0.0955811
ENSG00000086666	ZFAND6	protein_coding	2.80375	2.98278	2.70136	2.8293
ENSG00000086696	HSD17B2	protein_coding	0	0.00838256	0.00630996	0.00489751
ENSG00000086712	TXLNG	protein_coding	8.38695	8.48998	9.75511	8.87735
ENSG00000086717	PPEF1	protein_coding	0.394364	0.82036	0.566064	0.593596
ENSG00000086730	LAT2	protein_coding	2.24062	0.950294	0.808061	1.33299
ENSG00000086758	HUWE1	protein_coding	54.8592	48.3039	46.0862	49.7497
ENSG00000086827	ZW10	protein_coding	7.21011	10.3278	11.2182	9.58536
ENSG00000086848	ALG9	protein_coding	3.96421	4.23595	4.60242	4.26753
ENSG00000086967	MYBPC2	protein_coding	0	0	0	0
ENSG00000086991	NOX4	protein_coding	0	0	0	0
ENSG00000087008	ACOX3	protein_coding	5.68631	6.18198	7.75579	6.54136
ENSG00000087053	MTMR2	protein_coding	7.39066	10.9241	11.4828	9.93253
ENSG00000087074	PPP1R15A	protein_coding	21.9478	20.0845	19.21	20.4141
ENSG00000087076	HSD17B14	protein_coding	9.11549	4.24952	5.03344	6.13282
ENSG00000087077	TRIP6	protein_coding	41.2498	33.6556	33.8721	36.2592
ENSG00000087085	ACHE	protein_coding	0.875258	0.557864	1.01753	0.816882
ENSG00000087086	FTL	protein_coding	1204.84	1138.44	930.943	1091.41
ENSG00000087087	SRRT	protein_coding	19.5844	16.0526	15.3014	16.9795
ENSG00000087088	BAX	protein_coding	12.3936	12.9348	13.2773	12.8685
ENSG00000087095	NLK	protein_coding	1.25333	0.802048	0.911306	0.988896
ENSG00000087111	PIGS	protein_coding	5.12132	4.81123	4.36609	4.76621
ENSG00000087116	ADAMTS2	protein_coding	0.0901132	0.104141	0.0156785	0.0699777
ENSG00000087128	TMPRSS11E	protein_coding	0.323994	0.262102	0.0845558	0.223551
ENSG00000087152	ATXN7L3	protein_coding	4.16288	4.63619	4.14921	4.31609
ENSG00000087157	PGS1	protein_coding	15.2272	13.4471	15.2562	14.6435
ENSG00000087191	PSMC5	protein_coding	35.0427	48.46	47.5907	43.6978
ENSG00000087206	UIMC1	protein_coding	5.7424	9.4429	9.14265	8.10932
ENSG00000087237	CETP	protein_coding	0.0949229	0	0.0578035	0.0509088
ENSG00000087245	MMP2	protein_coding	0.341024	0.146053	0.109941	0.199006
ENSG00000087250	MT3	protein_coding	0.0538689	0.0871568	0.0328036	0.0579431
ENSG00000087253	LPCAT2	protein_coding	15.5639	11.9235	10.5631	12.6835
ENSG00000087258	GNAO1	protein_coding	0.0705901	0.35079	0.0982535	0.173211
ENSG00000087263	OGFOD1	protein_coding	8.70946	12.1197	13.0878	11.3057
ENSG00000087266	SH3BP2	protein_coding	0.269213	0.939918	0.905973	0.705035
ENSG00000087269	NOP14	protein_coding	12.1948	19.8663	23.5386	18.5332
ENSG00000087274	ADD1	protein_coding	5.04375	10.5244	8.69464	8.08758
ENSG00000087299	L2HGDH	protein_coding	2.24412	2.57186	2.83824	2.55141
ENSG00000087301	TXNDC16	protein_coding	2.52665	1.62168	1.4496	1.86598
ENSG00000087302	C14orf166	protein_coding	2.06879	2.54886	2.79471	2.47079
ENSG00000087303	NID2	protein_coding	0.0154814	0.037572	0.169694	0.0742491
ENSG00000087338	GMCL1	protein_coding	4.92574	4.73295	4.94618	4.86829
ENSG00000087365	SF3B2	protein_coding	9.42594	11.2296	10.7601	10.4719
ENSG00000087448	KLHL42	protein_coding	5.81643	8.8855	8.64925	7.78372
ENSG00000087460	GNAS	protein_coding	8.52874	7.84909	6.89915	7.75899
ENSG00000087470	DNM1L	protein_coding	10.7899	17.1056	15.5243	14.4733
ENSG00000087494	PTHLH	protein_coding	0.0879098	0.284466	0.231976	0.20145
ENSG00000087495	PHACTR3	protein_coding	0	0.0131343	0.00988681	0.0076737
ENSG00000087502	ERGIC2	protein_coding	16.0173	17.5469	18.0491	17.2044
ENSG00000087510	TFAP2C	protein_coding	0.889133	0.612722	0.481279	0.661045
ENSG00000087586	AURKA	protein_coding	14.2961	33.0549	28.3395	25.2302
ENSG00000087589	CASS4	protein_coding	0.0390441	0.0157928	0.0237759	0.0262043
ENSG00000087842	PIR	protein_coding	8.98178	10.7715	9.04382	9.59904
ENSG00000087884	AAMDC	protein_coding	5.90789	10.5062	9.21115	8.54176
ENSG00000087903	RFX2	protein_coding	0.424382	0.501765	0.536735	0.487627
ENSG00000087995	METTL2A	protein_coding	14.214	17.0606	16.9506	16.0751
ENSG00000088002	SULT2B1	protein_coding	0.525995	0.936132	0.363013	0.60838
ENSG00000088035	ALG6	protein_coding	2.0791	3.04042	3.73735	2.95229
ENSG00000088038	CNOT3	protein_coding	2.60882	2.66205	2.32881	2.53323
ENSG00000088053	GP6	protein_coding	0.292881	0.148083	0.0891752	0.176713
ENSG00000088179	PTPN4	protein_coding	4.52543	3.83405	4.26637	4.20862
ENSG00000088205	DDX18	protein_coding	9.47851	21.1579	22.5659	17.7341
ENSG00000088247	KHSRP	protein_coding	16.5905	23.9652	23.4279	21.3278
ENSG00000088256	GNA11	protein_coding	17.2961	19.3657	17.2323	17.9647
ENSG00000088280	ASAP3	protein_coding	13.927	13.9789	12.9146	13.6068
ENSG00000088298	EDEM2	protein_coding	7.52879	8.34325	7.78766	7.88657
ENSG00000088305	DNMT3B	protein_coding	2.15868	2.50707	1.96529	2.21035
ENSG00000088320	REM1	protein_coding	0	0	0	0
ENSG00000088325	TPX2	protein_coding	55.1745	116.627	104.507	92.1027
ENSG00000088340	FER1L4	unitary_pseudogene	0.458388	1.17427	0.657963	0.763541
ENSG00000088356	PDRG1	protein_coding	11.9858	14.5443	12.9086	13.1462
ENSG00000088367	EPB41L1	protein_coding	1.28434	1.43626	1.70222	1.47427
ENSG00000088386	SLC15A1	protein_coding	0	0	0.014375	0.00479168
ENSG00000088387	DOCK9	protein_coding	2.37392	2.03484	2.25145	2.22007
ENSG00000088448	ANKRD10	protein_coding	15.9182	14.8423	14.4873	15.0826
ENSG00000088451	TGDS	protein_coding	5.15999	7.60647	6.58695	6.45114
ENSG00000088538	DOCK3	protein_coding	13.0888	6.60178	5.36869	8.35309
ENSG00000088543	C3orf18	protein_coding	1.58429	4.04211	4.24864	3.29168
ENSG00000088682	COQ9	protein_coding	7.20895	9.36796	9.53236	8.70309
ENSG00000088726	TMEM40	protein_coding	0.361158	0.427012	0.20301	0.330393
ENSG00000088727	KIF9	protein_coding	1.69158	0.903168	1.05069	1.21514
ENSG00000088756	ARHGAP28	protein_coding	0.0498525	0.08738	0.13155	0.0895942
ENSG00000088766	CRLS1	protein_coding	4.20153	2.11687	6.21678	4.17839
ENSG00000088782	DEFB127	protein_coding	0	0	0	0
ENSG00000088808	PPP1R13B	protein_coding	2.12575	1.58671	1.30115	1.67121
ENSG00000088812	ATRN	protein_coding	6.79461	2.68888	7.1117	5.53173
ENSG00000088826	SMOX	protein_coding	1.44439	0.760861	1.4523	1.21918
ENSG00000088827	SIGLEC1	protein_coding	0.0125485	0	0.00764141	0.00672996
ENSG00000088832	FKBP1A	protein_coding	33.4081	26.2185	64.3523	41.3263
ENSG00000088833	NSFL1C	protein_coding	2.37885	1.48315	3.63535	2.49912
ENSG00000088836	SLC4A11	protein_coding	0.0242483	0.137313	0.29532	0.152294
ENSG00000088854	C20orf194	protein_coding	3.64963	1.6215	3.66881	2.97998
ENSG00000088876	ZNF343	protein_coding	2.83466	1.41382	3.30957	2.51935
ENSG00000088881	EBF4	protein_coding	0.0532457	0.0215371	0.0810602	0.0519477
ENSG00000088882	CPXM1	protein_coding	0.0413874	0	0.151217	0.0642016
ENSG00000088888	MAVS	protein_coding	17.2088	8.78677	17.5338	14.5098
ENSG00000088899	LZTS3	protein_coding	0.440217	0.875469	1.57492	0.963534
ENSG00000088926	F11	protein_coding	0	0	0	0
ENSG00000088930	XRN2	protein_coding	10.4514	12.9269	16.2704	13.2162
ENSG00000088970	KIZ	protein_coding	1.88146	1.50667	1.48133	1.62315
ENSG00000088986	DYNLL1	protein_coding	15.9965	22.6056	25.0863	21.2294
ENSG00000088992	TESC	protein_coding	0.256898	0.748163	0.782193	0.595751
ENSG00000089006	SNX5	protein_coding	5.73611	6.60318	11.1458	7.82837
ENSG00000089009	RPL6	protein_coding	64.3767	75.8591	82.1446	74.1268
ENSG00000089012	SIRPG	protein_coding	0.0882758	0.0714126	0.107511	0.0890666
ENSG00000089022	MAPKAPK5	protein_coding	7.81521	10.6088	9.79875	9.40759
ENSG00000089041	P2RX7	protein_coding	1.9092	2.58377	2.33608	2.27635
ENSG00000089048	ESF1	protein_coding	5.47711	4.72953	14.6715	8.29273
ENSG00000089050	RBBP9	protein_coding	22.093	17.4579	26.4389	21.9966
ENSG00000089053	ANAPC5	protein_coding	21.5303	23.748	20.5552	21.9445
ENSG00000089057	SLC23A2	protein_coding	6.47863	2.87617	6.05408	5.13629
ENSG00000089060	SLC8B1	protein_coding	8.71431	10.125	8.66328	9.16752
ENSG00000089063	TMEM230	protein_coding	24.8123	11.6236	28.8759	21.7706
ENSG00000089091	DZANK1	protein_coding	0.523266	0.387024	0.755641	0.555311
ENSG00000089094	KDM2B	protein_coding	1.27846	1.42208	1.22971	1.31008
ENSG00000089101	CFAP61	protein_coding	0	0	0	0
ENSG00000089116	LHX5	protein_coding	0	0	0	0
ENSG00000089123	TASP1	protein_coding	1.63509	1.07473	2.24031	1.65004
ENSG00000089127	OAS1	protein_coding	8.4025	19.0818	19.5422	15.6755
ENSG00000089154	GCN1L1	protein_coding	29.6441	32.0247	28.2637	29.9775
ENSG00000089157	RPLP0	protein_coding	64.4545	69.4891	69.2065	67.7167
ENSG00000089159	PXN	protein_coding	49.5457	71.5988	47.548	56.2308
ENSG00000089163	SIRT4	protein_coding	3.48213	1.17918	1.97251	2.21127
ENSG00000089169	RPH3A	protein_coding	0	0	0.0116231	0.00387438
ENSG00000089177	KIF16B	protein_coding	2.85211	2.14156	3.36804	2.78724
ENSG00000089195	TRMT6	protein_coding	3.32827	2.92568	7.40485	4.55293
ENSG00000089199	CHGB	protein_coding	0.0872831	0.0529571	0.186029	0.108756
ENSG00000089220	PEBP1	protein_coding	138.484	136.945	150.007	141.812
ENSG00000089225	TBX5	protein_coding	0	0	0.0138116	0.00460388
ENSG00000089234	BRAP	protein_coding	12.1426	10.4893	10.8149	11.149
ENSG00000089248	ERP29	protein_coding	34.6013	22.6944	24.8624	27.386
ENSG00000089250	NOS1	protein_coding	0	0	0	0
ENSG00000089280	FUS	protein_coding	17.12	22.7323	21.038	20.2968
ENSG00000089289	IGBP1	protein_coding	33.6943	28.2036	32.3955	31.4311
ENSG00000089327	FXYD5	protein_coding	79.3178	119.131	108.782	102.41
ENSG00000089335	ZNF302	protein_coding	36.3223	34.5223	36.4291	35.7579
ENSG00000089351	GRAMD1A	protein_coding	9.92569	11.9097	10.3746	10.7367
ENSG00000089356	FXYD3	protein_coding	0.356175	0.240112	0.32534	0.307209
ENSG00000089472	HEPH	protein_coding	0.0973851	0.0562727	0.27957	0.144409
ENSG00000089486	CDIP1	protein_coding	6.23699	6.03965	5.16757	5.81474
ENSG00000089505	CMTM1	protein_coding	3.44493	3.38793	3.53745	3.45677
ENSG00000089558	KCNH4	protein_coding	0.0504369	0.040802	0.0153568	0.0355319
ENSG00000089597	GANAB	protein_coding	93.7406	80.5312	77.0783	83.7834
ENSG00000089639	GMIP	protein_coding	2.22257	3.2107	2.12683	2.52003
ENSG00000089682	RBM41	protein_coding	9.27774	6.63941	5.63982	7.18566
ENSG00000089685	BIRC5	protein_coding	49.725	104.227	97.4113	83.7877
ENSG00000089692	LAG3	protein_coding	0.0971438	0.130978	0.276061	0.168061
ENSG00000089693	MLF2	protein_coding	34.2856	41.8793	42.1072	39.424
ENSG00000089723	OTUB2	protein_coding	2.37385	3.84076	2.67854	2.96439
ENSG00000089737	DDX24	protein_coding	21.8288	23.026	24.4641	23.1063
ENSG00000089775	ZBTB25	protein_coding	3.17207	1.81984	2.17309	2.38833
ENSG00000089818	NECAP1	protein_coding	15.1949	17.9566	17.6647	16.9387
ENSG00000089820	ARHGAP4	protein_coding	9.18635	17.2732	11.5121	12.6572
ENSG00000089847	ANKRD24	protein_coding	0.376011	0.268396	0.242441	0.295616
ENSG00000089876	DHX32	protein_coding	20.2777	18.2087	23.9636	20.8167
ENSG00000089902	RCOR1	protein_coding	15.1579	14.7922	13.8845	14.6115
ENSG00000089916	GPATCH2L	protein_coding	7.88075	5.1483	6.31461	6.44789
ENSG00000090006	LTBP4	protein_coding	11.1553	12.1541	9.85507	11.0548
ENSG00000090013	BLVRB	protein_coding	7.25092	18.8474	11.9434	12.6806
ENSG00000090020	SLC9A1	protein_coding	13.2351	8.02679	7.73678	9.66624
ENSG00000090054	SPTLC1	protein_coding	43.6353	47.5331	44.9233	45.3639
ENSG00000090060	PAPOLA	protein_coding	16.4412	17.0128	17.5692	17.0077
ENSG00000090061	CCNK	protein_coding	4.8997	5.34664	5.21961	5.15532
ENSG00000090097	PCBP4	protein_coding	5.18143	6.84125	5.98351	6.00206
ENSG00000090104	RGS1	protein_coding	0	0	0	0
ENSG00000090238	YPEL3	protein_coding	3.54641	2.31528	1.66705	2.50958
ENSG00000090263	MRPS33	protein_coding	15.622	27.0368	26.7823	23.147
ENSG00000090266	NDUFB2	protein_coding	12.5059	21.494	22.7788	18.9262
ENSG00000090273	NUDC	protein_coding	11.8499	15.5286	14.0312	13.8032
ENSG00000090316	MAEA	protein_coding	5.46137	6.86266	8.02694	6.78365
ENSG00000090339	ICAM1	protein_coding	3.04401	1.66328	4.5691	3.09213
ENSG00000090372	STRN4	protein_coding	13.948	16.4696	15.0709	15.1629
ENSG00000090376	IRAK3	protein_coding	1.61236	1.80048	1.8372	1.75001
ENSG00000090382	LYZ	protein_coding	0	0.0453818	0.0341611	0.0265143
ENSG00000090402	SI	protein_coding	0	0	0	0
ENSG00000090432	MUL1	protein_coding	16.7635	20.785	22.27	19.9395
ENSG00000090447	TFAP4	protein_coding	0.867935	0.976883	1.23324	1.02602
ENSG00000090470	PDCD7	protein_coding	7.7334	7.18838	6.68531	7.20236
ENSG00000090487	SPG21	protein_coding	10.6558	10.6698	11.4349	10.9202
ENSG00000090512	FETUB	protein_coding	0.195568	0.0395521	0.0595456	0.0982217
ENSG00000090520	DNAJB11	protein_coding	8.78475	13.3131	14.2383	12.1121
ENSG00000090530	P3H2	protein_coding	16.7547	4.15621	8.11711	9.67602
ENSG00000090534	THPO	protein_coding	0	0	0	0
ENSG00000090539	CHRD	protein_coding	0.104637	0.072556	0.0546164	0.07727
ENSG00000090554	FLT3LG	protein_coding	0.973577	1.49081	1.29159	1.25199
ENSG00000090565	RAB11FIP3	protein_coding	7.01802	4.53683	3.41509	4.98998
ENSG00000090581	GNPTG	protein_coding	13.4613	7.43549	6.4491	9.11528
ENSG00000090612	ZNF268	protein_coding	3.69992	3.21463	3.02263	3.31239
ENSG00000090615	GOLGA3	protein_coding	31.5537	20.3586	16.4159	22.7761
ENSG00000090621	PABPC4	protein_coding	10.7974	10.7651	12.2262	11.2629
ENSG00000090659	CD209	protein_coding	0	0	0	0
ENSG00000090661	CERS4	protein_coding	1.3165	0.926956	1.3213	1.18825
ENSG00000090674	MCOLN1	protein_coding	1.70098	1.2951	1.53849	1.51153
ENSG00000090686	USP48	protein_coding	9.97178	10.1321	9.467	9.85695
ENSG00000090776	EFNB1	protein_coding	10.69	4.00992	5.78235	6.82743
ENSG00000090857	PDPR	protein_coding	5.76496	5.20328	4.11985	5.02937
ENSG00000090861	AARS	protein_coding	33.1104	30.6652	29.9023	31.226
ENSG00000090863	GLG1	protein_coding	26.0915	21.2498	16.9612	21.4342
ENSG00000090889	KIF4A	protein_coding	12.8363	27.4439	21.9345	20.7382
ENSG00000090905	TNRC6A	protein_coding	3.08994	2.35903	2.31955	2.58951
ENSG00000090924	PLEKHG2	protein_coding	6.62583	6.98728	5.18761	6.26691
ENSG00000090932	DLL3	protein_coding	1.17176	4.28094	4.94879	3.46716
ENSG00000090971	NAT14	protein_coding	12.7642	15.4703	16.0471	14.7606
ENSG00000090975	PITPNM2	protein_coding	4.39642	6.94712	4.63742	5.32698
ENSG00000090989	EXOC1	protein_coding	6.0333	9.0878	8.79052	7.97054
ENSG00000091009	RBM27	protein_coding	5.19006	8.811	9.25247	7.75117
ENSG00000091010	POU4F3	protein_coding	0	0	0	0
ENSG00000091039	OSBPL8	protein_coding	18.1927	16.9367	16.431	17.1868
ENSG00000091073	DTX2	protein_coding	7.71324	7.60524	6.47778	7.26542
ENSG00000091106	NLRC4	protein_coding	0	0	0	0
ENSG00000091127	PUS7	protein_coding	9.42343	8.67352	12.3083	10.1351
ENSG00000091128	LAMB4	protein_coding	0.028209	0	0.0171779	0.015129
ENSG00000091129	NRCAM	protein_coding	16.5472	9.43875	11.3709	12.4523
ENSG00000091136	LAMB1	protein_coding	18.2597	17.9383	19.6253	18.6077
ENSG00000091137	SLC26A4	protein_coding	0.102369	0.0138023	0.0103897	0.0421872
ENSG00000091138	SLC26A3	protein_coding	0	0	0	0
ENSG00000091140	DLD	protein_coding	14.753	20.1984	20.4809	18.4775
ENSG00000091157	WDR7	protein_coding	0.611625	0.448879	0.445404	0.501969
ENSG00000091164	TXNL1	protein_coding	0.849606	0.765248	0.746718	0.787191
ENSG00000091181	IL5RA	protein_coding	0	0	0.0182606	0.00608688
ENSG00000091262	ABCC6	protein_coding	1.68878	0.413029	0.581954	0.894587
ENSG00000091317	CMTM6	protein_coding	63.2357	64.5435	57.9661	61.9151
ENSG00000091409	ITGA6	protein_coding	43.9877	50.0442	41.9229	45.3182
ENSG00000091428	RAPGEF4	protein_coding	0.138809	0.539005	0.431094	0.369636
ENSG00000091436	pk	protein_coding	6.81993	11.8871	10.7472	9.81806
ENSG00000091482	SMPX	protein_coding	2.47393	1.00067	1.04296	1.50585
ENSG00000091483	FH	protein_coding	7.34556	13.9402	15.7543	12.3467
ENSG00000091490	SEL1L3	protein_coding	1.28173	4.76751	5.72105	3.92343
ENSG00000091513	TF	protein_coding	0.0231073	0.00934658	0.00703562	0.0131632
ENSG00000091527	CDV3	protein_coding	48.7195	67.6064	68.0979	61.4746
ENSG00000091536	MYO15A	protein_coding	0.269088	0.171636	0.13235	0.191025
ENSG00000091542	ALKBH5	protein_coding	89.9611	92.2999	84.5531	88.938
ENSG00000091583	APOH	protein_coding	0.371461	0.1202	0.180961	0.224208
ENSG00000091592	NLRP1	protein_coding	0.741715	0.675029	0.733962	0.716902
ENSG00000091622	PITPNM3	protein_coding	1.91217	1.5318	1.04514	1.49637
ENSG00000091640	SPAG7	protein_coding	3.00612	3.70435	4.3423	3.68426
ENSG00000091651	ORC6	protein_coding	7.50963	15.8844	16.0964	13.1635
ENSG00000091656	ZFHX4	protein_coding	0	0	0	0
ENSG00000091664	SLC17A6	protein_coding	0	0	0	0
ENSG00000091704	CPA1	protein_coding	0	0	0	0
ENSG00000091732	ZC3HC1	protein_coding	6.96743	10.3955	12.2882	9.88371
ENSG00000091831	ESR1	protein_coding	0	0	0	0
ENSG00000091844	RGS17	protein_coding	1.60356	2.79716	3.13545	2.51206
ENSG00000091879	ANGPT2	protein_coding	0	0	0.00888268	0.00296089
ENSG00000091947	TMEM101	protein_coding	8.6902	8.90658	9.27079	8.95585
ENSG00000091972	CD200	protein_coding	0.06617	0	0	0.0220567
ENSG00000091986	CCDC80	protein_coding	30.9649	19.074	18.2882	22.7757
ENSG00000092009	CMA1	protein_coding	0	0	0	0
ENSG00000092010	PSME1	protein_coding	31.4485	39.7346	42.3276	37.8369
ENSG00000092020	PPP2R3C	protein_coding	6.19923	6.58996	6.33332	6.37417
ENSG00000092036	HAUS4	protein_coding	15.9797	24.1516	21.8114	20.6476
ENSG00000092051	JPH4	protein_coding	0	0.060338	0.0908387	0.0503922
ENSG00000092054	MYH7	protein_coding	0	0	0	0
ENSG00000092067	CEBPE	protein_coding	0	0	0	0
ENSG00000092068	SLC7A8	protein_coding	0.198212	0.227159	0.150877	0.192082
ENSG00000092094	OSGEP	protein_coding	6.57621	9.17892	9.00136	8.25216
ENSG00000092096	SLC22A17	protein_coding	0.0462633	0.0748513	0.0422582	0.0544576
ENSG00000092098	RNF31	protein_coding	6.03833	9.52865	6.88238	7.48312
ENSG00000092108	SCFD1	protein_coding	7.6955	7.87012	7.25396	7.60652
ENSG00000092140	G2E3	protein_coding	3.51391	5.2953	5.53869	4.78263
ENSG00000092148	HECTD1	protein_coding	8.3456	8.52365	8.71485	8.52803
ENSG00000092199	HNRNPC	protein_coding	20.3899	27.8199	26.3416	24.8505
ENSG00000092200	RPGRIP1	protein_coding	0.81409	0.746385	0.793186	0.784554
ENSG00000092201	SUPT16H	protein_coding	16.0108	22.8708	22.6007	20.4941
ENSG00000092203	TOX4	protein_coding	7.22886	7.34943	7.13842	7.2389
ENSG00000092208	GEMIN2	protein_coding	2.34496	2.59257	2.71313	2.55022
ENSG00000092295	TGM1	protein_coding	0.370924	0.0643	0.209741	0.214988
ENSG00000092330	TINF2	protein_coding	17.0037	16.7073	17.5092	17.0734
ENSG00000092345	DAZL	protein_coding	0	0	0	0
ENSG00000092377	TBL1Y	protein_coding	0.616684	0.831465	2.57864	1.34226
ENSG00000092421	SEMA6A	protein_coding	0.0361289	0.0219205	0.0165006	0.02485
ENSG00000092439	TRPM7	protein_coding	4.23655	3.6025	3.66945	3.83617
ENSG00000092445	TYRO3	protein_coding	0.660016	1.63106	1.26081	1.18396
ENSG00000092470	WDR76	protein_coding	4.10097	8.10743	6.88603	6.36481
ENSG00000092529	CAPN3	protein_coding	0.635563	0.154246	0.335424	0.375077
ENSG00000092531	SNAP23	protein_coding	6.52446	5.41379	5.54597	5.82808
ENSG00000092607	TBX15	protein_coding	5.20006	5.76318	5.87402	5.61242
ENSG00000092621	PHGDH	protein_coding	1.67217	3.61679	3.66577	2.98491
ENSG00000092758	COL9A3	protein_coding	0.102419	0.165708	0.124736	0.130954
ENSG00000092820	EZR	protein_coding	102.747	82.8321	87.974	91.1845
ENSG00000092841	MYL6	protein_coding	20.8692	22.1628	21.1414	21.3911
ENSG00000092847	AGO1	protein_coding	3.56326	3.90141	3.46521	3.64329
ENSG00000092850	TEKT2	protein_coding	0.300173	0.0404719	0.0304652	0.123704
ENSG00000092853	CLSPN	protein_coding	7.22382	12.5162	10.9695	10.2365
ENSG00000092871	RFFL	protein_coding	4.61537	6.04727	5.65647	5.4397
ENSG00000092929	UNC13D	protein_coding	5.02956	3.8519	3.8712	4.25089
ENSG00000092931	MFSD11	protein_coding	19.0042	16.1031	15.3052	16.8042
ENSG00000092964	DPYSL2	protein_coding	20.4453	13.9628	14.108	16.172
ENSG00000092969	TGFB2	protein_coding	9.49036	5.42393	5.81427	6.90952
ENSG00000092978	GPATCH2	protein_coding	2.1622	2.10262	2.00571	2.09018
ENSG00000093000	NUP50	protein_coding	22.9488	15.3312	16.7711	18.3504
ENSG00000093009	CDC45	protein_coding	4.55495	7.84783	5.6957	6.03283
ENSG00000093010	COMT	protein_coding	12.0958	6.93437	8.01535	9.01518
ENSG00000093072	CECR1	protein_coding	0	0	0	0
ENSG00000093100	XXbac-B461K10.4	processed_transcript	8.89426	9.28532	7.61606	8.59854
ENSG00000093134	VNN3	protein_coding	0	0	0	0
[truncated: 62,254 more rows]
